# Supplementary material for: Interactions between all pairs of neighboring trees in 16 forests worldwide reveal details of unique ecological processes in each forest, and provide windows into their evolutionary histories
Source: PLoS Comput Biol. 2021 Apr 29;17(4):e1008853. doi: 10.1371/journal.pcbi.1008853 (PMC8084225; doi:10.1371/journal.pcbi.1008853)
Supplement: S1 Data — (ZIP) [file pcbi.1008853.s012.zip › dat_0_of_1st_5_plots.csv]

	annul_interval	phyl_interval	condition	real_value	sd_shuffled	mean_shuffled	relative_value	z_value	data_type	census_interval	annul_dist	phyl_dist	replicate_time	plot_name
1	1	0	1	0.041017597	0.001255685	0.032782749	0.008234848	6.558	born	1	3.02	0	1	mudumalai
2	1	0	1	0.142368614	0.002611932	0.130651512	0.011717102	4.486	born	2	3.02	0	1	mudumalai
3	1	0	1	0.035898897	0.001097459	0.030119277	0.00577962	5.266	born	1	3.02	0	2	mudumalai
4	1	0	1	0.138470326	0.002406945	0.123076646	0.015393681	6.396	born	2	3.02	0	2	mudumalai
5	1	0	1	0.039084037	0.001056436	0.033393512	0.005690525	5.387	born	1	3.02	0	3	mudumalai
6	1	0	1	0.141724835	0.002990528	0.127356735	0.0143681	4.805	born	2	3.02	0	3	mudumalai
7	1	0	1	0.039820821	0.001198115	0.033129226	0.006691595	5.585	born	1	3.02	0	4	mudumalai
8	1	0	1	0.136957726	0.003223127	0.123397224	0.013560502	4.207	born	2	3.02	0	4	mudumalai
9	1	0	1	0.036658269	0.001193434	0.031367018	0.005291251	4.434	born	1	3.02	0	5	mudumalai
10	1	0	1	0.132611739	0.00279771	0.12047367	0.012138069	4.339	born	2	3.02	0	5	mudumalai
11	1	0	1	0.038502463	0.001085131	0.034569715	0.003932748	3.624	born	1	3.02	0	6	mudumalai
12	1	0	1	0.146855886	0.002538487	0.133035533	0.013820353	5.444	born	2	3.02	0	6	mudumalai
13	1	0	1	0.040374542	0.001198402	0.033070718	0.007303824	6.095	born	1	3.02	0	7	mudumalai
14	1	0	1	0.139223535	0.003044807	0.126366623	0.012856913	4.223	born	2	3.02	0	7	mudumalai
15	1	0	1	0.035663998	0.001075122	0.027547389	0.008116609	7.549	born	1	3.02	0	8	mudumalai
16	1	0	1	0.14584953	0.002981498	0.132463614	0.013385915	4.49	born	2	3.02	0	8	mudumalai
17	1	0	1	0.037932093	0.000995657	0.030370552	0.007561541	7.595	born	1	3.02	0	9	mudumalai
18	1	0	1	0.144030104	0.002749823	0.130009484	0.014020621	5.099	born	2	3.02	0	9	mudumalai
19	1	0	1	0.034751549	0.001276287	0.028660108	0.006091441	4.773	born	1	3.02	0	10	mudumalai
20	1	0	1	0.146099845	0.003002812	0.131851181	0.014248664	4.745	born	2	3.02	0	10	mudumalai
21	1	0	2	0.001368738	0.001140654	0.004633023	-0.003264285	-2.862	born	1	3.02	0	1	mudumalai
22	1	0	2	0.008486563	0.002437307	0.01485963	-0.006373067	-2.615	born	2	3.02	0	1	mudumalai
23	1	0	2	0.001917283	0.001062388	0.004238642	-0.00232136	-2.185	born	1	3.02	0	2	mudumalai
24	1	0	2	0.007355021	0.002242336	0.014617183	-0.007262161	-3.239	born	2	3.02	0	2	mudumalai
25	1	0	2	0.001370614	0.000941367	0.004130823	-0.002760209	-2.932	born	1	3.02	0	3	mudumalai
26	1	0	2	0.007363353	0.002702775	0.014674385	-0.007311032	-2.705	born	2	3.02	0	3	mudumalai
27	1	0	2	0.001642486	0.001132886	0.004317204	-0.002674719	-2.361	born	1	3.02	0	4	mudumalai
28	1	0	2	0.009623549	0.002821143	0.015138313	-0.005514764	-1.955	born	2	3.02	0	4	mudumalai
29	1	0	2	0.001917808	0.001045545	0.003873703	-0.001955895	-1.871	born	1	3.02	0	5	mudumalai
30	1	0	2	0.007361268	0.00238616	0.013312062	-0.005950794	-2.494	born	2	3.02	0	5	mudumalai
31	1	0	2	0.002465753	0.001019933	0.003704794	-0.001239041	-1.215	born	1	3.02	0	6	mudumalai
32	1	0	2	0.008484163	0.002332292	0.015088414	-0.006604251	-2.832	born	2	3.02	0	6	mudumalai
33	1	0	2	0.001916233	0.001051094	0.004452078	-0.002535844	-2.413	born	1	3.02	0	7	mudumalai
34	1	0	2	0.009906595	0.002881063	0.015837502	-0.005930907	-2.059	born	2	3.02	0	7	mudumalai
35	1	0	2	0.001641587	0.001084512	0.004262403	-0.002620816	-2.417	born	1	3.02	0	8	mudumalai
36	1	0	2	0.010749646	0.002346544	0.015363101	-0.004613455	-1.966	born	2	3.02	0	8	mudumalai
37	1	0	2	0.001642486	0.001107283	0.004223181	-0.002580695	-2.331	born	1	3.02	0	9	mudumalai
38	1	0	2	0.008205999	0.002636154	0.016195855	-0.007989856	-3.031	born	2	3.02	0	9	mudumalai
39	1	0	2	0.001369488	0.001028655	0.003868029	-0.002498541	-2.429	born	1	3.02	0	10	mudumalai
40	1	0	2	0.008488964	0.002577371	0.015380258	-0.006891294	-2.674	born	2	3.02	0	10	mudumalai
41	1	0	3	0.000822143	0.001165215	0.004516674	-0.003694531	-3.171	born	1	3.02	0	1	mudumalai
42	1	0	3	0.004526167	0.001629956	0.007995566	-0.003469399	-2.129	born	2	3.02	0	1	mudumalai
43	1	0	3	0.001643385	0.000862993	0.00387802	-0.002234635	-2.589	born	1	3.02	0	2	mudumalai
44	1	0	3	0.003393665	0.00146044	0.00906567	-0.005672005	-3.884	born	2	3.02	0	2	mudumalai
45	1	0	3	0.000821018	0.000760328	0.003212872	-0.002391854	-3.146	born	1	3.02	0	3	mudumalai
46	1	0	3	0.003961517	0.001660982	0.008779661	-0.004818145	-2.901	born	2	3.02	0	3	mudumalai
47	1	0	3	0.000547795	0.000782324	0.003696368	-0.003148573	-4.025	born	1	3.02	0	4	mudumalai
48	1	0	3	0.002830456	0.001873374	0.008842543	-0.006012087	-3.209	born	2	3.02	0	4	mudumalai
49	1	0	3	0.00109529	0.001111739	0.003547155	-0.002451865	-2.205	born	1	3.02	0	5	mudumalai
50	1	0	3	0.002828054	0.001393821	0.007181585	-0.004353531	-3.123	born	2	3.02	0	5	mudumalai
51	1	0	3	0.001094391	0.000673636	0.003022656	-0.001928265	-2.862	born	1	3.02	0	6	mudumalai
52	1	0	3	0.005662514	0.001461712	0.009241858	-0.003579344	-2.449	born	2	3.02	0	6	mudumalai
53	1	0	3	0.000821693	0.001064099	0.004150634	-0.003328941	-3.128	born	1	3.02	0	7	mudumalai
54	1	0	3	0.005376344	0.001825623	0.010143584	-0.00476724	-2.611	born	2	3.02	0	7	mudumalai
55	1	0	3	0.000274048	0.001027524	0.00403022	-0.003756172	-3.656	born	1	3.02	0	8	mudumalai
56	1	0	3	0.004243281	0.001413096	0.009306198	-0.005062916	-3.583	born	2	3.02	0	8	mudumalai
57	1	0	3	0.000274048	0.00091447	0.003862426	-0.003588379	-3.924	born	1	3.02	0	9	mudumalai
58	1	0	3	0.005943957	0.001866854	0.009829455	-0.003885498	-2.081	born	2	3.02	0	9	mudumalai
59	1	0	3	0.00109529	0.000849657	0.003643044	-0.002547754	-2.999	born	1	3.02	0	10	mudumalai
60	1	0	3	0.003960396	0.00140185	0.009131843	-0.005171447	-3.689	born	2	3.02	0	10	mudumalai
61	1	0	4	0.000273823	0.000773642	0.001537045	-0.001263222	-1.633	born	1	3.02	0	1	mudumalai
62	1	0	4	0.002264365	0.001127313	0.004058344	-0.001793979	-1.591	born	2	3.02	0	1	mudumalai
63	1	0	4	0.000273898	0.000607032	0.001513547	-0.001239649	-2.042	born	1	3.02	0	2	mudumalai
64	1	0	4	0.002264365	0.00113988	0.004710571	-0.002446207	-2.146	born	2	3.02	0	2	mudumalai
65	1	0	4	0.000821693	0.000581228	0.001388176	-0.000566483	-0.975	born	1	3.02	0	3	mudumalai
66	1	0	4	0.002262443	0.001323133	0.004470645	-0.002208202	-1.669	born	2	3.02	0	3	mudumalai
67	1	0	4	0.000273823	0.000537882	0.001155794	-0.000881971	-1.64	born	1	3.02	0	4	mudumalai
68	1	0	4	0.002546689	0.001370089	0.004652575	-0.002105886	-1.537	born	2	3.02	0	4	mudumalai
69	1	0	4	0.000547795	0.000653089	0.001442569	-0.000894774	-1.37	born	1	3.02	0	5	mudumalai
70	1	0	4	0.001697793	0.000958022	0.003663801	-0.001966008	-2.052	born	2	3.02	0	5	mudumalai
71	1	0	4	0.000547795	0.000513905	0.001343493	-0.000795698	-1.548	born	1	3.02	0	6	mudumalai
72	1	0	4	0.001697313	0.001167624	0.005377991	-0.003680678	-3.152	born	2	3.02	0	6	mudumalai
73	1	0	4	0	0.000604386	0.001443782	-0.001443782	-2.389	born	1	3.02	0	7	mudumalai
74	1	0	4	0.002829655	0.00117029	0.005051973	-0.002222319	-1.899	born	2	3.02	0	7	mudumalai
75	1	0	4	0	0.000615395	0.001732975	-0.001732975	-2.816	born	1	3.02	0	8	mudumalai
76	1	0	4	0.001132503	0.00115837	0.004999844	-0.003867342	-3.339	born	2	3.02	0	8	mudumalai
77	1	0	4	0	0.000629825	0.001390901	-0.001390901	-2.208	born	1	3.02	0	9	mudumalai
78	1	0	4	0.002828854	0.001144529	0.0052362	-0.002407346	-2.103	born	2	3.02	0	9	mudumalai
79	1	0	4	0.000273898	0.000622744	0.001326732	-0.001052834	-1.691	born	1	3.02	0	10	mudumalai
80	1	0	4	0.00279674	0.0010958	0.005221501	-0.002424761	-2.213	born	2	3.02	0	10	mudumalai
81	1	1	1	0.037375368	0.001068028	0.030908782	0.006466586	6.055	born	1	3.02	0	1	mudumalai
82	1	1	1	0.140066875	0.002367623	0.127009263	0.013057611	5.515	born	2	3.02	0	1	mudumalai
83	1	1	1	0.035100554	0.001141921	0.02870465	0.006395904	5.601	born	1	3.02	0	2	mudumalai
84	1	1	1	0.141571765	0.002913806	0.128857626	0.012714139	4.363	born	2	3.02	0	2	mudumalai
85	1	1	1	0.03803218	0.001177811	0.031962988	0.006069192	5.153	born	1	3.02	0	3	mudumalai
86	1	1	1	0.139958645	0.002811699	0.127684745	0.012273901	4.365	born	2	3.02	0	3	mudumalai
87	1	1	1	0.031489595	0.001257473	0.027032201	0.004457394	3.545	born	1	3.02	0	4	mudumalai
88	1	1	1	0.13294791	0.002327357	0.122714464	0.010233446	4.397	born	2	3.02	0	4	mudumalai
89	1	1	1	0.042144758	0.001174802	0.034391216	0.007753543	6.6	born	1	3.02	0	5	mudumalai
90	1	1	1	0.13996835	0.002708647	0.127461014	0.012507337	4.618	born	2	3.02	0	5	mudumalai
91	1	1	1	0.038623555	0.001224393	0.032017646	0.006605909	5.395	born	1	3.02	0	6	mudumalai
92	1	1	1	0.130031249	0.002422039	0.118875815	0.011155435	4.606	born	2	3.02	0	6	mudumalai
93	1	1	1	0.03623045	0.001136667	0.029491754	0.006738695	5.928	born	1	3.02	0	7	mudumalai
94	1	1	1	0.139748263	0.002799528	0.126313982	0.013434281	4.799	born	2	3.02	0	7	mudumalai
95	1	1	1	0.036250299	0.001092721	0.031419353	0.004830946	4.421	born	1	3.02	0	8	mudumalai
96	1	1	1	0.142656465	0.002587877	0.130871509	0.011784956	4.554	born	2	3.02	0	8	mudumalai
97	1	1	1	0.037246279	0.001088616	0.031207715	0.006038564	5.547	born	1	3.02	0	9	mudumalai
98	1	1	1	0.130612794	0.002467485	0.117033832	0.013578961	5.503	born	2	3.02	0	9	mudumalai
99	1	1	1	0.038526922	0.001264963	0.031032327	0.007494596	5.925	born	1	3.02	0	10	mudumalai
100	1	1	1	0.135972092	0.002750504	0.122277556	0.013694536	4.979	born	2	3.02	0	10	mudumalai
101	1	1	2	0.001094691	0.00091942	0.003791606	-0.002696916	-2.933	born	1	3.02	0	1	mudumalai
102	1	1	2	0.007640068	0.002179195	0.014291934	-0.006651867	-3.052	born	2	3.02	0	1	mudumalai
103	1	1	2	0.002192982	0.000948822	0.003858454	-0.001665471	-1.755	born	1	3.02	0	2	mudumalai
104	1	1	2	0.009620826	0.002325521	0.014462514	-0.004841687	-2.082	born	2	3.02	0	2	mudumalai
105	1	1	2	0.001370614	0.001113108	0.004106381	-0.002735767	-2.458	born	1	3.02	0	3	mudumalai
106	1	1	2	0.00989819	0.00275425	0.015087819	-0.005189629	-1.884	born	2	3.02	0	3	mudumalai
107	1	1	2	0.002465078	0.001038262	0.003951086	-0.001486008	-1.431	born	1	3.02	0	4	mudumalai
108	1	1	2	0.007352941	0.002118574	0.012662729	-0.005309788	-2.506	born	2	3.02	0	4	mudumalai
109	1	1	2	0.001642486	0.000966278	0.004508781	-0.002866295	-2.966	born	1	3.02	0	5	mudumalai
110	1	1	2	0.00792752	0.002552658	0.014228371	-0.006300851	-2.468	born	2	3.02	0	5	mudumalai
111	1	1	2	0.001644286	0.001067372	0.004090647	-0.002446361	-2.292	born	1	3.02	0	6	mudumalai
112	1	1	2	0.009620826	0.002242129	0.013774061	-0.004153234	-1.852	born	2	3.02	0	6	mudumalai
113	1	1	2	0.001642036	0.001055329	0.00399701	-0.002354974	-2.232	born	1	3.02	0	7	mudumalai
114	1	1	2	0.007932011	0.002513995	0.014875807	-0.006943796	-2.762	born	2	3.02	0	7	mudumalai
115	1	1	2	0.00246238	0.001130119	0.004083284	-0.001620903	-1.434	born	1	3.02	0	8	mudumalai
116	1	1	2	0.007637907	0.002475492	0.014342782	-0.006704876	-2.709	born	2	3.02	0	8	mudumalai
117	1	1	2	0.001368363	0.000863136	0.003427288	-0.002058924	-2.385	born	1	3.02	0	9	mudumalai
118	1	1	2	0.007357102	0.002301304	0.013609287	-0.006252185	-2.717	born	2	3.02	0	9	mudumalai
119	1	1	2	0.002189981	0.00117894	0.004610549	-0.002420568	-2.053	born	1	3.02	0	10	mudumalai
120	1	1	2	0.007076139	0.002586857	0.014804321	-0.007728182	-2.987	born	2	3.02	0	10	mudumalai
121	1	1	3	0.000821693	0.000805505	0.003633435	-0.002811743	-3.491	born	1	3.02	0	1	mudumalai
122	1	1	3	0.004813137	0.001431566	0.00868457	-0.003871433	-2.704	born	2	3.02	0	1	mudumalai
123	1	1	3	0.000547495	0.000712447	0.0038608	-0.003313305	-4.651	born	1	3.02	0	2	mudumalai
124	1	1	3	0.00311174	0.00162924	0.008464806	-0.005353066	-3.286	born	2	3.02	0	2	mudumalai
125	1	1	3	0.001915709	0.000935359	0.003827931	-0.001912223	-2.044	born	1	3.02	0	3	mudumalai
126	1	1	3	0.004810413	0.001614402	0.00907615	-0.004265737	-2.642	born	2	3.02	0	3	mudumalai
127	1	1	3	0.001642935	0.000886346	0.003839318	-0.002196383	-2.478	born	1	3.02	0	4	mudumalai
128	1	1	3	0.005096263	0.001348113	0.0077546	-0.002658338	-1.972	born	2	3.02	0	4	mudumalai
129	1	1	3	0.000821918	0.001158278	0.004300783	-0.003478865	-3.003	born	1	3.02	0	5	mudumalai
130	1	1	3	0.00396376	0.001760659	0.008265868	-0.004302108	-2.443	born	2	3.02	0	5	mudumalai
131	1	1	3	0.001094691	0.000933489	0.004084019	-0.002989328	-3.202	born	1	3.02	0	6	mudumalai
132	1	1	3	0.003672316	0.001401021	0.007606209	-0.003933892	-2.808	born	2	3.02	0	6	mudumalai
133	1	1	3	0.000548095	0.000989946	0.00370024	-0.003152145	-3.184	born	1	3.02	0	7	mudumalai
134	1	1	3	0.003957038	0.001343622	0.00816344	-0.004206402	-3.131	born	2	3.02	0	7	mudumalai
135	1	1	3	0.000821693	0.000948427	0.003372174	-0.002550481	-2.689	born	1	3.02	0	8	mudumalai
136	1	1	3	0.0048145	0.001657998	0.00845367	-0.00363917	-2.195	born	2	3.02	0	8	mudumalai
137	1	1	3	0.000273898	0.000894186	0.003365334	-0.003091436	-3.457	born	1	3.02	0	9	mudumalai
138	1	1	3	0.003109101	0.001450251	0.008433005	-0.005323904	-3.671	born	2	3.02	0	9	mudumalai
139	1	1	3	0.000821468	0.001006653	0.004563755	-0.003742288	-3.718	born	1	3.02	0	10	mudumalai
140	1	1	3	0.004528729	0.001643166	0.008496012	-0.003967283	-2.414	born	2	3.02	0	10	mudumalai
141	1	1	4	0.000547795	0.000567901	0.001539786	-0.000991991	-1.747	born	1	3.02	0	1	mudumalai
142	1	1	4	0.002229387	0.001063617	0.004980695	-0.002751308	-2.587	born	2	3.02	0	1	mudumalai
143	1	1	4	0	0.000637784	0.001443373	-0.001443373	-2.263	born	1	3.02	0	2	mudumalai
144	1	1	4	0.002230649	0.001211806	0.004791933	-0.002561284	-2.114	born	2	3.02	0	2	mudumalai
145	1	1	4	0	0.0006298	0.001449548	-0.001449548	-2.302	born	1	3.02	0	3	mudumalai
146	1	1	4	0.00279674	0.00132929	0.005516759	-0.002720019	-2.046	born	2	3.02	0	3	mudumalai
147	1	1	4	0.000547795	0.000665378	0.001386991	-0.000839196	-1.261	born	1	3.02	0	4	mudumalai
148	1	1	4	0.001414427	0.001019663	0.003754347	-0.00233992	-2.295	born	2	3.02	0	4	mudumalai
149	1	1	4	0.000273898	0.000620647	0.00176932	-0.001495423	-2.409	born	1	3.02	0	5	mudumalai
150	1	1	4	0.002228126	0.001108722	0.004195742	-0.001967616	-1.775	born	2	3.02	0	5	mudumalai
151	1	1	4	0.000273898	0.000592519	0.001400319	-0.001126421	-1.901	born	1	3.02	0	6	mudumalai
152	1	1	4	0.000850099	0.001134739	0.003766144	-0.002916044	-2.57	born	2	3.02	0	6	mudumalai
153	1	1	4	0.000547795	0.000621479	0.001815589	-0.001267794	-2.04	born	1	3.02	0	7	mudumalai
154	1	1	4	0.001981319	0.001013989	0.004546571	-0.002565252	-2.53	born	2	3.02	0	7	mudumalai
155	1	1	4	0.000547795	0.000671343	0.001185053	-0.000637258	-0.949	born	1	3.02	0	8	mudumalai
156	1	1	4	0.003393665	0.001310381	0.004801389	-0.001407724	-1.074	born	2	3.02	0	8	mudumalai
157	1	1	4	0.000273898	0.000577813	0.001109475	-0.000835577	-1.446	born	1	3.02	0	9	mudumalai
158	1	1	4	0.002265006	0.001123674	0.004214376	-0.001949371	-1.735	born	2	3.02	0	9	mudumalai
159	1	1	4	0.000547795	0.000649731	0.001877044	-0.001329249	-2.046	born	1	3.02	0	10	mudumalai
160	1	1	4	0.002545249	0.001146694	0.004549426	-0.002004177	-1.748	born	2	3.02	0	10	mudumalai
161	1	2	1	0.03210623	0.001121659	0.028179061	0.00392717	3.501	born	1	3.02	0	1	mudumalai
162	1	2	1	0.135048228	0.003096201	0.12092777	0.014120458	4.561	born	2	3.02	0	1	mudumalai
163	1	2	1	0.039103813	0.001080747	0.032415948	0.006687865	6.188	born	1	3.02	0	2	mudumalai
164	1	2	1	0.139134994	0.002423609	0.129889083	0.009245912	3.815	born	2	3.02	0	2	mudumalai
165	1	2	1	0.036255253	0.001233811	0.028707645	0.007547607	6.117	born	1	3.02	0	3	mudumalai
166	1	2	1	0.13354449	0.002844777	0.124165055	0.009379435	3.297	born	2	3.02	0	3	mudumalai
167	1	2	1	0.037501432	0.000999165	0.030090569	0.007410863	7.417	born	1	3.02	0	4	mudumalai
168	1	2	1	0.146658831	0.00315509	0.132786059	0.013872772	4.397	born	2	3.02	0	4	mudumalai
169	1	2	1	0.032938691	0.001040805	0.027897426	0.005041265	4.844	born	1	3.02	0	5	mudumalai
170	1	2	1	0.14480473	0.00257145	0.132191819	0.012612911	4.905	born	2	3.02	0	5	mudumalai
171	1	2	1	0.03520229	0.001148493	0.028115993	0.007086298	6.17	born	1	3.02	0	6	mudumalai
172	1	2	1	0.13729468	0.002970118	0.124870271	0.012424409	4.183	born	2	3.02	0	6	mudumalai
173	1	2	1	0.03546023	0.00120047	0.029832716	0.005627514	4.688	born	1	3.02	0	7	mudumalai
174	1	2	1	0.139485667	0.002782161	0.127834694	0.011650973	4.188	born	2	3.02	0	7	mudumalai
175	1	2	1	0.038062257	0.001315639	0.032109252	0.005953006	4.525	born	1	3.02	0	8	mudumalai
176	1	2	1	0.130515087	0.002766779	0.118256477	0.012258611	4.431	born	2	3.02	0	8	mudumalai
177	1	2	1	0.036818279	0.001256484	0.031913198	0.004905081	3.904	born	1	3.02	0	9	mudumalai
178	1	2	1	0.140458204	0.002921419	0.130713985	0.009744219	3.335	born	2	3.02	0	9	mudumalai
179	1	2	1	0.039582641	0.001185053	0.034684038	0.004898603	4.134	born	1	3.02	0	10	mudumalai
180	1	2	1	0.131870957	0.002402802	0.120655399	0.011215559	4.668	born	2	3.02	0	10	mudumalai
181	1	2	2	0.003281378	0.001013976	0.003983683	-0.000702305	-0.693	born	1	3.02	0	1	mudumalai
182	1	2	2	0.008205999	0.002533203	0.014329932	-0.006123934	-2.417	born	2	3.02	0	1	mudumalai
183	1	2	2	0.001641587	0.001253447	0.004277162	-0.002635575	-2.103	born	1	3.02	0	2	mudumalai
184	1	2	2	0.008210646	0.0024618	0.013519483	-0.005308838	-2.156	born	2	3.02	0	2	mudumalai
185	1	2	2	0.001917283	0.001086674	0.004030166	-0.002112883	-1.944	born	1	3.02	0	3	mudumalai
186	1	2	2	0.008199039	0.002602397	0.012803157	-0.004604118	-1.769	born	2	3.02	0	3	mudumalai
187	1	2	2	0.001369113	0.001014898	0.003980633	-0.00261152	-2.573	born	1	3.02	0	4	mudumalai
188	1	2	2	0.008201357	0.00271857	0.015566038	-0.00736468	-2.709	born	2	3.02	0	4	mudumalai
189	1	2	2	0.002463728	0.000955836	0.004035488	-0.001571759	-1.644	born	1	3.02	0	5	mudumalai
190	1	2	2	0.009629	0.002193753	0.015465057	-0.005836056	-2.66	born	2	3.02	0	5	mudumalai
191	1	2	2	0.001917283	0.00114635	0.00440812	-0.002490837	-2.173	born	1	3.02	0	6	mudumalai
192	1	2	2	0.007637907	0.002814035	0.014964489	-0.007326583	-2.604	born	2	3.02	0	6	mudumalai
193	1	2	2	0.001642935	0.000998453	0.003952384	-0.002309449	-2.313	born	1	3.02	0	7	mudumalai
194	1	2	2	0.007355021	0.002289749	0.01356892	-0.006213899	-2.714	born	2	3.02	0	7	mudumalai
195	1	2	2	0.00191886	0.001092699	0.004280919	-0.002362059	-2.162	born	1	3.02	0	8	mudumalai
196	1	2	2	0.007640068	0.002460714	0.01329759	-0.005657522	-2.299	born	2	3.02	0	8	mudumalai
197	1	2	2	0.002468459	0.001192973	0.0041803	-0.001711841	-1.435	born	1	3.02	0	9	mudumalai
198	1	2	2	0.009353741	0.002370722	0.013882865	-0.004529124	-1.91	born	2	3.02	0	9	mudumalai
199	1	2	2	0.001643385	0.001086271	0.003537241	-0.001893855	-1.743	born	1	3.02	0	10	mudumalai
200	1	2	2	0.007923033	0.002383039	0.013110505	-0.005187471	-2.177	born	2	3.02	0	10	mudumalai
201	1	2	3	0.001096491	0.000994273	0.003454349	-0.002357858	-2.371	born	1	3.02	0	1	mudumalai
202	1	2	3	0.003960396	0.001484827	0.008565988	-0.004605592	-3.102	born	2	3.02	0	1	mudumalai
203	1	2	3	0.000548396	0.000962941	0.003724778	-0.003176382	-3.299	born	1	3.02	0	2	mudumalai
204	1	2	3	0.00565931	0.001508728	0.007703167	-0.002043857	-1.355	born	2	3.02	0	2	mudumalai
205	1	2	3	0.000273973	0.000944515	0.004105623	-0.003831651	-4.057	born	1	3.02	0	3	mudumalai
206	1	2	3	0.004246886	0.00134224	0.006614272	-0.002367387	-1.764	born	2	3.02	0	3	mudumalai
207	1	2	3	0.000821468	0.00084673	0.00406079	-0.003239323	-3.826	born	1	3.02	0	4	mudumalai
208	1	2	3	0.00509482	0.001543167	0.008560975	-0.003466155	-2.246	born	2	3.02	0	4	mudumalai
209	1	2	3	0.00109529	0.000867077	0.00352704	-0.00243175	-2.805	born	1	3.02	0	5	mudumalai
210	1	2	3	0.00594564	0.001754737	0.009935933	-0.003990293	-2.274	born	2	3.02	0	5	mudumalai
211	1	2	3	0.000547795	0.000988266	0.004071926	-0.00352413	-3.566	born	1	3.02	0	6	mudumalai
212	1	2	3	0.004522329	0.001933413	0.008715336	-0.004193007	-2.169	born	2	3.02	0	6	mudumalai
213	1	2	3	0.00109589	0.000847849	0.00358589	-0.002489999	-2.937	born	1	3.02	0	7	mudumalai
214	1	2	3	0.004524887	0.001255173	0.007581012	-0.003056125	-2.435	born	2	3.02	0	7	mudumalai
215	1	2	3	0.001368363	0.000934277	0.003794153	-0.00242579	-2.596	born	1	3.02	0	8	mudumalai
216	1	2	3	0.004239683	0.001442627	0.007945237	-0.003705553	-2.569	born	2	3.02	0	8	mudumalai
217	1	2	3	0.001915709	0.001060384	0.003488675	-0.001572966	-1.483	born	1	3.02	0	9	mudumalai
218	1	2	3	0.004526167	0.00151288	0.007518788	-0.002992621	-1.978	born	2	3.02	0	9	mudumalai
219	1	2	3	0.000820793	0.000809535	0.002700606	-0.001879812	-2.322	born	1	3.02	0	10	mudumalai
220	1	2	3	0.004528729	0.001227302	0.007771816	-0.003243087	-2.642	born	2	3.02	0	10	mudumalai
221	1	2	4	0.000273823	0.000634681	0.001084984	-0.000811161	-1.278	born	1	3.02	0	1	mudumalai
222	1	2	4	0.001414827	0.001202871	0.0048623	-0.003447472	-2.866	born	2	3.02	0	1	mudumalai
223	1	2	4	0.000821243	0.000639168	0.001711677	-0.000890434	-1.393	born	1	3.02	0	2	mudumalai
224	1	2	4	0.001980198	0.000987473	0.00391835	-0.001938152	-1.963	born	2	3.02	0	2	mudumalai
225	1	2	4	0	0.000559423	0.001611918	-0.001611918	-2.881	born	1	3.02	0	3	mudumalai
226	1	2	4	0.001414027	0.000938855	0.003384245	-0.001970217	-2.099	born	2	3.02	0	3	mudumalai
227	1	2	4	0.000273823	0.000508756	0.001809557	-0.001535734	-3.019	born	1	3.02	0	4	mudumalai
228	1	2	4	0.002512272	0.001233743	0.005286055	-0.002773783	-2.248	born	2	3.02	0	4	mudumalai
229	1	2	4	0.000273898	0.000664108	0.001299809	-0.001025911	-1.545	born	1	3.02	0	5	mudumalai
230	1	2	4	0.002545249	0.001343822	0.005575873	-0.003030624	-2.255	born	2	3.02	0	5	mudumalai
231	1	2	4	0.000273823	0.000634484	0.001325255	-0.001051433	-1.657	born	1	3.02	0	6	mudumalai
232	1	2	4	0.003931148	0.001490822	0.004962822	-0.001031674	-0.692	born	2	3.02	0	6	mudumalai
233	1	2	4	0.000547495	0.000502637	0.001372868	-0.000825373	-1.642	born	1	3.02	0	7	mudumalai
234	1	2	4	0.001665029	0.000969914	0.003962919	-0.00229789	-2.369	born	2	3.02	0	7	mudumalai
235	1	2	4	0.000547795	0.000637381	0.001706572	-0.001158777	-1.818	born	1	3.02	0	8	mudumalai
236	1	2	4	0.0016655	0.001229737	0.004536943	-0.002871443	-2.335	born	2	3.02	0	8	mudumalai
237	1	2	4	0.000273823	0.000745865	0.001914062	-0.001640239	-2.199	born	1	3.02	0	9	mudumalai
238	1	2	4	0.00138034	0.00107565	0.003937022	-0.002556682	-2.377	born	2	3.02	0	9	mudumalai
239	1	2	4	0.000273898	0.000664309	0.00138785	-0.001113953	-1.677	born	1	3.02	0	10	mudumalai
240	1	2	4	0.000848416	0.001099852	0.003523847	-0.002675431	-2.433	born	2	3.02	0	10	mudumalai
241	1	3	1	0.013085179	0.000696482	0.01077463	0.002310549	3.317	born	1	3.02	23.06	1	mudumalai
242	1	3	1	0.068621492	0.003481663	0.055773971	0.012847522	3.69	born	2	3.02	42.76	1	mudumalai
243	1	3	1	0.013414604	0.000734377	0.01101684	0.002397764	3.265	born	1	3.02	23.06	2	mudumalai
244	1	3	1	0.067757496	0.003757279	0.054301486	0.01345601	3.581	born	2	3.02	42.76	2	mudumalai
245	1	3	1	0.010131435	0.000743651	0.008392408	0.001739027	2.338	born	1	3.02	23.06	3	mudumalai
246	1	3	1	0.071780463	0.003334832	0.056455245	0.015325218	4.595	born	2	3.02	42.76	3	mudumalai
247	1	3	1	0.014764446	0.000754716	0.012440745	0.002323701	3.079	born	1	3.02	23.06	4	mudumalai
248	1	3	1	0.070374229	0.003668284	0.058105174	0.012269055	3.345	born	2	3.02	42.76	4	mudumalai
249	1	3	1	0.011813169	0.000722833	0.009137282	0.002675888	3.702	born	1	3.02	23.06	5	mudumalai
250	1	3	1	0.069104507	0.003546747	0.055681112	0.013423395	3.785	born	2	3.02	42.76	5	mudumalai
251	1	3	1	0.0112298	0.000734045	0.008024461	0.003205339	4.367	born	1	3.02	23.06	6	mudumalai
252	1	3	1	0.072586903	0.003594403	0.058373964	0.014212938	3.954	born	2	3.02	42.76	6	mudumalai
253	1	3	1	0.011503698	0.000731084	0.010020017	0.00148368	2.029	born	1	3.02	23.06	7	mudumalai
254	1	3	1	0.067550019	0.003731545	0.05360753	0.013942489	3.736	born	2	3.02	42.76	7	mudumalai
255	1	3	1	0.013582795	0.000734525	0.011321629	0.002261167	3.078	born	1	3.02	23.06	8	mudumalai
256	1	3	1	0.067326621	0.003139486	0.05370422	0.013622401	4.339	born	2	3.02	42.76	8	mudumalai
257	1	3	1	0.011544757	0.000816419	0.008809414	0.002735343	3.35	born	1	3.02	23.06	9	mudumalai
258	1	3	1	0.070597681	0.0038765	0.056508675	0.014089006	3.634	born	2	3.02	42.76	9	mudumalai
259	1	3	1	0.010726451	0.000755223	0.008298857	0.002427594	3.214	born	1	3.02	23.06	10	mudumalai
260	1	3	1	0.071838145	0.003599349	0.059407597	0.012430548	3.454	born	2	3.02	42.76	10	mudumalai
261	1	3	2	0.000273598	0.000609145	0.001520157	-0.001246559	-2.046	born	1	3.02	23.06	1	mudumalai
262	1	3	2	0.011888772	0.003100071	0.016748875	-0.004860103	-1.568	born	2	3.02	42.76	1	mudumalai
263	1	3	2	0.000274048	0.000571683	0.001702215	-0.001428168	-2.498	born	1	3.02	23.06	2	mudumalai
264	1	3	2	0.011052859	0.003477468	0.017074652	-0.006021793	-1.732	born	2	3.02	42.76	2	mudumalai
265	1	3	2	0.001369488	0.000678434	0.001758274	-0.000388786	-0.573	born	1	3.02	23.06	3	mudumalai
266	1	3	2	0.010763639	0.003314107	0.016951817	-0.006188179	-1.867	born	2	3.02	42.76	3	mudumalai
267	1	3	2	0.000547645	0.000714412	0.001649867	-0.001102222	-1.543	born	1	3.02	23.06	4	mudumalai
268	1	3	2	0.010757551	0.003358051	0.015895711	-0.005138161	-1.53	born	2	3.02	42.76	4	mudumalai
269	1	3	2	0	0.000667399	0.001662745	-0.001662745	-2.491	born	1	3.02	23.06	5	mudumalai
270	1	3	2	0.011323161	0.003204436	0.016946483	-0.005623321	-1.755	born	2	3.02	42.76	5	mudumalai
271	1	3	2	0	0.000684354	0.001686581	-0.001686581	-2.464	born	1	3.02	23.06	6	mudumalai
272	1	3	2	0.01048364	0.003328605	0.016161773	-0.005678133	-1.706	born	2	3.02	42.76	6	mudumalai
273	1	3	2	0.000821243	0.00070866	0.001702418	-0.000881175	-1.243	born	1	3.02	23.06	7	mudumalai
274	1	3	2	0.010766685	0.002828145	0.015684477	-0.004917792	-1.739	born	2	3.02	42.76	7	mudumalai
275	1	3	2	0	0.000776048	0.001717403	-0.001717403	-2.213	born	1	3.02	23.06	8	mudumalai
276	1	3	2	0.009917548	0.003974901	0.01596824	-0.006050692	-1.522	born	2	3.02	42.76	8	mudumalai
277	1	3	2	0.000548246	0.000802865	0.002173837	-0.001625591	-2.025	born	1	3.02	23.06	9	mudumalai
278	1	3	2	0.011332776	0.003242408	0.016914102	-0.005581325	-1.721	born	2	3.02	42.76	9	mudumalai
279	1	3	2	0.000821918	0.000616086	0.001750542	-0.000928624	-1.507	born	1	3.02	23.06	10	mudumalai
280	1	3	2	0.012748004	0.002971961	0.01617632	-0.003428315	-1.154	born	2	3.02	42.76	10	mudumalai
281	1	3	3	0.000548095	0.000545662	0.001195577	-0.000647482	-1.187	born	1	3.02	23.06	1	mudumalai
282	1	3	3	0.031901633	0.004340167	0.026176455	0.005725177	1.319	born	2	3.02	42.76	1	mudumalai
283	1	3	3	0.000547645	0.000540248	0.001484389	-0.000936743	-1.734	born	1	3.02	23.06	2	mudumalai
284	1	3	3	0.033005788	0.004128825	0.026298883	0.006706905	1.624	born	2	3.02	42.76	2	mudumalai
285	1	3	3	0.000273823	0.000556677	0.001518899	-0.001245077	-2.237	born	1	3.02	23.06	3	mudumalai
286	1	3	3	0.032175571	0.004634343	0.026992999	0.005182572	1.118	born	2	3.02	42.76	3	mudumalai
287	1	3	3	0.000273973	0.000552762	0.001285326	-0.001011354	-1.83	born	1	3.02	23.06	4	mudumalai
288	1	3	3	0.032166469	0.003976497	0.025655552	0.006510917	1.637	born	2	3.02	42.76	4	mudumalai
289	1	3	3	0.000547645	0.000458491	0.001491039	-0.000943394	-2.058	born	1	3.02	23.06	5	mudumalai
290	1	3	3	0.032458536	0.004336497	0.026246241	0.006212296	1.433	born	2	3.02	42.76	5	mudumalai
291	1	3	3	0.000547645	0.000515443	0.001755605	-0.00120796	-2.344	born	1	3.02	23.06	6	mudumalai
292	1	3	3	0.031317813	0.004881964	0.02579497	0.005522842	1.131	born	2	3.02	42.76	6	mudumalai
293	1	3	3	0.00109589	0.000490088	0.001661737	-0.000565847	-1.155	born	1	3.02	23.06	7	mudumalai
294	1	3	3	0.031317813	0.004277097	0.025364063	0.005953749	1.392	born	2	3.02	42.76	7	mudumalai
295	1	3	3	0.00109559	0.000582658	0.001607415	-0.000511825	-0.878	born	1	3.02	23.06	8	mudumalai
296	1	3	3	0.031892605	0.003774996	0.025515308	0.006377297	1.689	born	2	3.02	42.76	8	mudumalai
297	1	3	3	0.001094691	0.000642937	0.002243126	-0.001148435	-1.786	born	1	3.02	23.06	9	mudumalai
298	1	3	3	0.031618587	0.005020199	0.026958791	0.004659796	0.928	born	2	3.02	42.76	9	mudumalai
299	1	3	3	0.000547495	0.000611524	0.001921266	-0.001373771	-2.246	born	1	3.02	23.06	10	mudumalai
300	1	3	3	0.032157372	0.004182032	0.027578053	0.00457932	1.095	born	2	3.02	42.76	10	mudumalai
301	1	3	4	0.000547795	0.000321353	0.00095529	-0.000407495	-1.268	born	1	3.02	23.06	1	mudumalai
302	1	3	4	0.029502597	0.004504267	0.043198857	-0.01369626	-3.041	born	2	3.02	42.76	1	mudumalai
303	1	3	4	0.000547795	0.000374524	0.000586399	-3.86E-05	-0.103	born	1	3.02	23.06	2	mudumalai
304	1	3	4	0.028936666	0.004476041	0.043142475	-0.014205808	-3.174	born	2	3.02	42.76	2	mudumalai
305	1	3	4	0.000547795	0.000392871	0.00064837	-0.000100575	-0.256	born	1	3.02	23.06	3	mudumalai
306	1	3	4	0.028936666	0.004425841	0.043221143	-0.014284477	-3.228	born	2	3.02	42.76	3	mudumalai
307	1	3	4	0.000547645	0.000355773	0.000762397	-0.000214752	-0.604	born	1	3.02	23.06	4	mudumalai
308	1	3	4	0.028961251	0.004694085	0.042702797	-0.013741546	-2.927	born	2	3.02	42.76	4	mudumalai
309	1	3	4	0.000547795	0.000378406	0.000616612	-6.88E-05	-0.182	born	1	3.02	23.06	5	mudumalai
310	1	3	4	0.028936666	0.004989482	0.042967835	-0.014031169	-2.812	born	2	3.02	42.76	5	mudumalai
311	1	3	4	0.000547795	0.000440762	0.000858041	-0.000310246	-0.704	born	1	3.02	23.06	6	mudumalai
312	1	3	4	0.028936666	0.004590632	0.043069896	-0.014133229	-3.079	born	2	3.02	42.76	6	mudumalai
313	1	3	4	0.000547645	0.000321414	0.000587822	-4.02E-05	-0.125	born	1	3.02	23.06	7	mudumalai
314	1	3	4	0.028936666	0.004500821	0.044047429	-0.015110763	-3.357	born	2	3.02	42.76	7	mudumalai
315	1	3	4	0.000547795	0.000341406	0.000581378	-3.36E-05	-0.098	born	1	3.02	23.06	8	mudumalai
316	1	3	4	0.029219632	0.004438373	0.043144859	-0.013925227	-3.137	born	2	3.02	42.76	8	mudumalai
317	1	3	4	0.00109559	0.000410673	0.001054674	4.09E-05	0.1	born	1	3.02	23.06	9	mudumalai
318	1	3	4	0.028928481	0.004313142	0.042164001	-0.013235521	-3.069	born	2	3.02	42.76	9	mudumalai
319	1	3	4	0.000547795	0.000370136	0.000677754	-0.000129959	-0.351	born	1	3.02	23.06	10	mudumalai
320	1	3	4	0.029236177	0.004792369	0.042873238	-0.013637061	-2.846	born	2	3.02	42.76	10	mudumalai
321	1	4	1	0.013817479	0.001753193	0.013981631	-0.000164152	-0.094	born	1	3.02	166.3	1	mudumalai
322	1	4	1	0.035350679	0.003021385	0.041806757	-0.006456078	-2.137	born	2	3.02	177.03	1	mudumalai
323	1	4	1	0.014912469	0.001661839	0.01443519	0.00047728	0.287	born	1	3.02	166.3	2	mudumalai
324	1	4	1	0.034502262	0.003205003	0.040263559	-0.005761297	-1.798	born	2	3.02	177.03	2	mudumalai
325	1	4	1	0.013949672	0.00156862	0.013731683	0.000217989	0.139	born	1	3.02	166.3	3	mudumalai
326	1	4	1	0.034238823	0.003392629	0.041179788	-0.006940965	-2.046	born	2	3.02	177.03	3	mudumalai
327	1	4	1	0.01464273	0.00157676	0.014143965	0.000498765	0.316	born	1	3.02	166.3	4	mudumalai
328	1	4	1	0.034502262	0.003190407	0.041251509	-0.006749246	-2.115	born	2	3.02	177.03	4	mudumalai
329	1	4	1	0.014908388	0.001884144	0.014182869	0.000725519	0.385	born	1	3.02	166.3	5	mudumalai
330	1	4	1	0.034804754	0.003451052	0.041441056	-0.006636303	-1.923	born	2	3.02	177.03	5	mudumalai
331	1	4	1	0.015464198	0.001810375	0.014525665	0.000938533	0.518	born	1	3.02	166.3	6	mudumalai
332	1	4	1	0.034492508	0.003219506	0.040791946	-0.006299438	-1.957	born	2	3.02	177.03	6	mudumalai
333	1	4	1	0.015194536	0.001831063	0.014696717	0.000497819	0.272	born	1	3.02	166.3	7	mudumalai
334	1	4	1	0.035350679	0.003194101	0.041905943	-0.006555264	-2.052	born	2	3.02	177.03	7	mudumalai
335	1	4	1	0.015468433	0.001650209	0.014515654	0.00095278	0.577	born	1	3.02	166.3	8	mudumalai
336	1	4	1	0.035087719	0.002830781	0.041319306	-0.006231587	-2.201	born	2	3.02	177.03	8	mudumalai
337	1	4	1	0.014372843	0.001685872	0.013953563	0.00041928	0.249	born	1	3.02	166.3	9	mudumalai
338	1	4	1	0.035633484	0.003523387	0.042492103	-0.006858619	-1.947	born	2	3.02	177.03	9	mudumalai
339	1	4	1	0.015468433	0.001684379	0.014344641	0.001123792	0.667	born	1	3.02	166.3	10	mudumalai
340	1	4	1	0.035380696	0.00362939	0.041580136	-0.00619944	-1.708	born	2	3.02	177.03	10	mudumalai
341	1	4	2	0.018092105	0.002173017	0.017106254	0.000985851	0.454	born	1	3.02	166.3	1	mudumalai
342	1	4	2	0.05986494	0.00387179	0.06249173	-0.00262679	-0.678	born	2	3.02	177.03	1	mudumalai
343	1	4	2	0.018356164	0.001936487	0.017024634	0.00133153	0.688	born	1	3.02	166.3	2	mudumalai
344	1	4	2	0.059881889	0.003620474	0.062633115	-0.002751226	-0.76	born	2	3.02	177.03	2	mudumalai
345	1	4	2	0.016990956	0.00180747	0.015890228	0.001100729	0.609	born	1	3.02	166.3	3	mudumalai
346	1	4	2	0.060396841	0.003677984	0.061679862	-0.001283021	-0.349	born	2	3.02	177.03	3	mudumalai
347	1	4	2	0.017808219	0.001823785	0.016691237	0.001116982	0.612	born	1	3.02	166.3	4	mudumalai
348	1	4	2	0.060431031	0.004400551	0.062218453	-0.001787423	-0.406	born	2	3.02	177.03	4	mudumalai
349	1	4	2	0.018346112	0.001903498	0.017296748	0.001049364	0.551	born	1	3.02	166.3	5	mudumalai
350	1	4	2	0.060113955	0.004103898	0.062260045	-0.00214609	-0.523	born	2	3.02	177.03	5	mudumalai
351	1	4	2	0.018077239	0.002062088	0.017534768	0.000542471	0.263	born	1	3.02	166.3	6	mudumalai
352	1	4	2	0.060465259	0.003956709	0.062802213	-0.002336953	-0.591	born	2	3.02	177.03	6	mudumalai
353	1	4	2	0.018351137	0.002067454	0.01714995	0.001201187	0.581	born	1	3.02	166.3	7	mudumalai
354	1	4	2	0.060431031	0.003903285	0.062466729	-0.002035698	-0.522	born	2	3.02	177.03	7	mudumalai
355	1	4	2	0.018346112	0.002015548	0.01668552	0.001660592	0.824	born	1	3.02	166.3	8	mudumalai
356	1	4	2	0.060431031	0.003663878	0.062294225	-0.001863194	-0.509	born	2	3.02	177.03	8	mudumalai
357	1	4	2	0.017529444	0.001854592	0.016794709	0.000734735	0.396	born	1	3.02	166.3	9	mudumalai
358	1	4	2	0.060113955	0.004066682	0.062532943	-0.002418988	-0.595	born	2	3.02	177.03	9	mudumalai
359	1	4	2	0.018893757	0.002242289	0.017176022	0.001717735	0.766	born	1	3.02	166.3	10	mudumalai
360	1	4	2	0.06037976	0.004122618	0.062931733	-0.002551973	-0.619	born	2	3.02	177.03	10	mudumalai
361	1	4	3	0.016736565	0.001951211	0.014127112	0.002609453	1.337	born	1	3.02	166.3	1	mudumalai
362	1	4	3	0.060588901	0.003009017	0.051947817	0.008641084	2.872	born	2	3.02	177.03	1	mudumalai
363	1	4	3	0.016193502	0.002146929	0.014755269	0.001438234	0.67	born	1	3.02	166.3	2	mudumalai
364	1	4	3	0.060554612	0.003697472	0.053035773	0.00751884	2.034	born	2	3.02	177.03	2	mudumalai
365	1	4	3	0.015620718	0.001885624	0.013916217	0.001704501	0.904	born	1	3.02	166.3	3	mudumalai
366	1	4	3	0.060520362	0.003812216	0.052352342	0.00816802	2.143	born	2	3.02	177.03	3	mudumalai
367	1	4	3	0.01591968	0.001692976	0.014161187	0.001758493	1.039	born	1	3.02	166.3	4	mudumalai
368	1	4	3	0.060520362	0.004248451	0.052695425	0.007824937	1.842	born	2	3.02	177.03	4	mudumalai
369	1	4	3	0.015932768	0.001914088	0.014396044	0.001536724	0.803	born	1	3.02	166.3	5	mudumalai
370	1	4	3	0.060537482	0.00341904	0.052356206	0.008181276	2.393	born	2	3.02	177.03	5	mudumalai
371	1	4	3	0.01591968	0.001932397	0.014379395	0.001540285	0.797	born	1	3.02	166.3	6	mudumalai
372	1	4	3	0.060520362	0.003492876	0.052316805	0.008203557	2.349	born	2	3.02	177.03	6	mudumalai
373	1	4	3	0.015915322	0.002070029	0.014215955	0.001699367	0.821	born	1	3.02	166.3	7	mudumalai
374	1	4	3	0.060537482	0.003615771	0.052242351	0.008295131	2.294	born	2	3.02	177.03	7	mudumalai
375	1	4	3	0.016197938	0.00164535	0.014807363	0.001390575	0.845	born	1	3.02	166.3	8	mudumalai
376	1	4	3	0.060554612	0.003818138	0.053027986	0.007526627	1.971	born	2	3.02	177.03	8	mudumalai
377	1	4	3	0.016467325	0.002044261	0.014494473	0.001972852	0.965	born	1	3.02	166.3	9	mudumalai
378	1	4	3	0.060640408	0.003524341	0.05221024	0.008430168	2.392	born	2	3.02	177.03	9	mudumalai
379	1	4	3	0.015881709	0.002067239	0.015173167	0.000708542	0.343	born	1	3.02	166.3	10	mudumalai
380	1	4	3	0.060503251	0.004208305	0.052591945	0.007911306	1.88	born	2	3.02	177.03	10	mudumalai
381	1	4	4	0.009100085	0.001649481	0.0125393	-0.003439214	-2.085	born	1	3.02	166.3	1	mudumalai
382	1	4	4	0.048213135	0.003377896	0.047721206	0.000491929	0.146	born	2	3.02	177.03	1	mudumalai
383	1	4	4	0.009376475	0.001655465	0.012616445	-0.00323997	-1.957	born	1	3.02	166.3	2	mudumalai
384	1	4	4	0.048226774	0.003814333	0.047194769	0.001032005	0.271	born	2	3.02	177.03	2	mudumalai
385	1	4	4	0.008826263	0.001532564	0.011839827	-0.003013565	-1.966	born	1	3.02	166.3	3	mudumalai
386	1	4	4	0.048267737	0.003791871	0.048216459	5.13E-05	0.014	born	2	3.02	177.03	3	mudumalai
387	1	4	4	0.009100085	0.001541711	0.012466304	-0.003366218	-2.183	born	1	3.02	166.3	4	mudumalai
388	1	4	4	0.048267737	0.003922744	0.04754815	0.000719587	0.183	born	2	3.02	177.03	4	mudumalai
389	1	4	4	0.009102578	0.001572469	0.012414043	-0.003311465	-2.106	born	1	3.02	166.3	5	mudumalai
390	1	4	4	0.048254075	0.003399367	0.047720243	0.000533832	0.157	born	2	3.02	177.03	5	mudumalai
391	1	4	4	0.009376475	0.001881585	0.012400316	-0.00302384	-1.607	born	1	3.02	166.3	6	mudumalai
392	1	4	4	0.048254075	0.003626901	0.047835201	0.000418874	0.115	born	2	3.02	177.03	6	mudumalai
393	1	4	4	0.009102578	0.001686871	0.012495939	-0.003393361	-2.012	born	1	3.02	166.3	7	mudumalai
394	1	4	4	0.048254075	0.003530801	0.047980092	0.000273983	0.078	born	2	3.02	177.03	7	mudumalai
395	1	4	4	0.008826263	0.00161143	0.012829555	-0.004003292	-2.484	born	1	3.02	166.3	8	mudumalai
396	1	4	4	0.048213135	0.003861523	0.047691076	0.000522059	0.135	born	2	3.02	177.03	8	mudumalai
397	1	4	4	0.009100085	0.00159741	0.01221397	-0.003113885	-1.949	born	1	3.02	166.3	9	mudumalai
398	1	4	4	0.048199504	0.003326191	0.047335664	0.00086384	0.26	born	2	3.02	177.03	9	mudumalai
399	1	4	4	0.009376475	0.001835293	0.01292222	-0.003545745	-1.932	born	1	3.02	166.3	10	mudumalai
400	1	4	4	0.048281407	0.003425305	0.047459275	0.000822131	0.24	born	2	3.02	177.03	10	mudumalai
401	1	5	1	0.02024685	0.002083753	0.013566495	0.006680355	3.206	born	1	3.02	216.02	1	mudumalai
402	1	5	1	0.13944517	0.00737473	0.119381242	0.020063929	2.721	born	2	3.02	228.09	1	mudumalai
403	1	5	1	0.018344119	0.001932979	0.012925623	0.005418496	2.803	born	1	3.02	216.02	2	mudumalai
404	1	5	1	0.137986546	0.006676716	0.114133849	0.023852696	3.573	born	2	3.02	228.08	2	mudumalai
405	1	5	1	0.020103083	0.001788338	0.014172583	0.0059305	3.316	born	1	3.02	216.02	3	mudumalai
406	1	5	1	0.14347359	0.005824184	0.120388614	0.023084976	3.964	born	2	3.02	228.08	3	mudumalai
407	1	5	1	0.01888216	0.001785406	0.013112205	0.005769956	3.232	born	1	3.02	216.02	4	mudumalai
408	1	5	1	0.145823904	0.006733804	0.117410905	0.028413	4.219	born	2	3.02	228.08	4	mudumalai
409	1	5	1	0.018324022	0.001782101	0.013100402	0.005223619	2.931	born	1	3.02	216.02	5	mudumalai
410	1	5	1	0.145193828	0.008006832	0.117966581	0.027227247	3.401	born	2	3.02	228.08	5	mudumalai
411	1	5	1	0.018597919	0.001840943	0.013581557	0.005016362	2.725	born	1	3.02	216.02	6	mudumalai
412	1	5	1	0.140115164	0.006639437	0.1154613	0.024653864	3.713	born	2	3.02	228.09	6	mudumalai
413	1	5	1	0.018308977	0.001463775	0.013026673	0.005282304	3.609	born	1	3.02	216.02	7	mudumalai
414	1	5	1	0.143063111	0.006336336	0.117384371	0.02567874	4.053	born	2	3.02	228.08	7	mudumalai
415	1	5	1	0.018055069	0.001674642	0.013202222	0.004852847	2.898	born	1	3.02	216.02	8	mudumalai
416	1	5	1	0.145393197	0.006606729	0.122428938	0.022964259	3.476	born	2	3.02	228.08	8	mudumalai
417	1	5	1	0.019435582	0.002014585	0.013716621	0.005718961	2.839	born	1	3.02	216.02	9	mudumalai
418	1	5	1	0.14473709	0.006735343	0.117132919	0.027604171	4.098	born	2	3.02	228.08	9	mudumalai
419	1	5	1	0.017781097	0.001878487	0.013025971	0.004755126	2.531	born	1	3.02	216.02	10	mudumalai
420	1	5	1	0.141855882	0.006326157	0.115468164	0.026387718	4.171	born	2	3.02	228.08	10	mudumalai
421	1	5	2	0.013149301	0.002102824	0.012073173	0.001076128	0.512	born	1	3.02	216.02	1	mudumalai
422	1	5	2	0.131908571	0.008753803	0.14342272	-0.011514148	-1.315	born	2	3.02	228.09	1	mudumalai
423	1	5	2	0.012588175	0.002118693	0.011203158	0.001385017	0.654	born	1	3.02	216.02	2	mudumalai
424	1	5	2	0.117942492	0.008572202	0.139738649	-0.021796157	-2.543	born	2	3.02	228.08	2	mudumalai
425	1	5	2	0.014255696	0.002348107	0.013202134	0.001053562	0.449	born	1	3.02	216.02	3	mudumalai
426	1	5	2	0.127228165	0.008159269	0.143209284	-0.015981119	-1.959	born	2	3.02	228.08	3	mudumalai
427	1	5	2	0.013689154	0.001940487	0.012590441	0.001098712	0.566	born	1	3.02	216.02	4	mudumalai
428	1	5	2	0.13131889	0.008240085	0.144270339	-0.012951449	-1.572	born	2	3.02	228.08	4	mudumalai
429	1	5	2	0.013422974	0.002253677	0.011483789	0.001939185	0.86	born	1	3.02	216.02	5	mudumalai
430	1	5	2	0.127994423	0.008420054	0.142157348	-0.014162925	-1.682	born	2	3.02	228.08	5	mudumalai
431	1	5	2	0.013437684	0.002111074	0.011630775	0.001806908	0.856	born	1	3.02	216.02	6	mudumalai
432	1	5	2	0.129108188	0.008393509	0.142141421	-0.013033233	-1.553	born	2	3.02	228.09	6	mudumalai
433	1	5	2	0.012896805	0.002335095	0.011591945	0.00130486	0.559	born	1	3.02	216.02	7	mudumalai
434	1	5	2	0.120077009	0.008571587	0.140607374	-0.020530365	-2.395	born	2	3.02	228.08	7	mudumalai
435	1	5	2	0.012879153	0.001795782	0.011545891	0.001333262	0.742	born	1	3.02	216.02	8	mudumalai
436	1	5	2	0.125269273	0.008255732	0.142363015	-0.017093741	-2.071	born	2	3.02	228.08	8	mudumalai
437	1	5	2	0.013689154	0.001953647	0.01145135	0.002237804	1.145	born	1	3.02	216.02	9	mudumalai
438	1	5	2	0.128087796	0.007471091	0.143114369	-0.015026573	-2.011	born	2	3.02	228.08	9	mudumalai
439	1	5	2	0.012882679	0.002063233	0.011335017	0.001547663	0.75	born	1	3.02	216.02	10	mudumalai
440	1	5	2	0.126875855	0.007821424	0.140597315	-0.01372146	-1.754	born	2	3.02	228.08	10	mudumalai
441	1	5	3	0.005753425	0.001968174	0.011505919	-0.005752494	-2.923	born	1	3.02	216.02	1	mudumalai
442	1	5	3	0.11316308	0.00709458	0.12476072	-0.01159764	-1.635	born	2	3.02	228.09	1	mudumalai
443	1	5	3	0.006577144	0.001982929	0.011532789	-0.004955645	-2.499	born	1	3.02	216.02	2	mudumalai
444	1	5	3	0.111689279	0.008271458	0.119386408	-0.007697129	-0.931	born	2	3.02	228.08	2	mudumalai
445	1	5	3	0.006606095	0.002070276	0.011912528	-0.005306433	-2.563	born	1	3.02	216.02	3	mudumalai
446	1	5	3	0.110472618	0.00770575	0.121626188	-0.01115357	-1.447	born	2	3.02	228.08	3	mudumalai
447	1	5	3	0.006849315	0.002099476	0.011750479	-0.004901164	-2.334	born	1	3.02	216.02	4	mudumalai
448	1	5	3	0.108207108	0.007740645	0.123756823	-0.015549715	-2.009	born	2	3.02	228.08	4	mudumalai
449	1	5	3	0.006577144	0.002134148	0.012022652	-0.005445508	-2.552	born	1	3.02	216.02	5	mudumalai
450	1	5	3	0.107829966	0.007635812	0.119132763	-0.011302797	-1.48	born	2	3.02	228.08	5	mudumalai
451	1	5	3	0.00684369	0.002183615	0.011851065	-0.005007375	-2.293	born	1	3.02	216.02	6	mudumalai
452	1	5	3	0.112594674	0.007290643	0.124526296	-0.011931622	-1.637	born	2	3.02	228.09	6	mudumalai
453	1	5	3	0.006296195	0.002344196	0.011794013	-0.005497818	-2.345	born	1	3.02	216.02	7	mudumalai
454	1	5	3	0.109625338	0.007454403	0.119462743	-0.009837405	-1.32	born	2	3.02	228.08	7	mudumalai
455	1	5	3	0.006571742	0.002288768	0.011324407	-0.004752666	-2.077	born	1	3.02	216.02	8	mudumalai
456	1	5	3	0.115092988	0.008565127	0.121678785	-0.006585797	-0.769	born	2	3.02	228.08	8	mudumalai
457	1	5	3	0.005751849	0.002208099	0.011814921	-0.006063073	-2.746	born	1	3.02	216.02	9	mudumalai
458	1	5	3	0.111034563	0.007534042	0.123231285	-0.012196721	-1.619	born	2	3.02	228.08	9	mudumalai
459	1	5	3	0.006883535	0.002091167	0.01132143	-0.004437894	-2.122	born	1	3.02	216.02	10	mudumalai
460	1	5	3	0.10451613	0.007565703	0.122962367	-0.018446237	-2.438	born	2	3.02	228.08	10	mudumalai
461	1	5	4	0.011105844	0.001972338	0.013114319	-0.002008475	-1.018	born	1	3.02	216.02	1	mudumalai
462	1	5	4	0.104422976	0.006375414	0.101376222	0.003046753	0.478	born	2	3.02	228.09	1	mudumalai
463	1	5	4	0.010832021	0.001763522	0.012685986	-0.001853964	-1.051	born	1	3.02	216.02	2	mudumalai
464	1	5	4	0.099546158	0.006028102	0.093900194	0.005645964	0.937	born	2	3.02	228.08	2	mudumalai
465	1	5	4	0.011656681	0.002188146	0.013326577	-0.001669896	-0.763	born	1	3.02	216.02	3	mudumalai
466	1	5	4	0.10050541	0.006477783	0.09641543	0.00408998	0.631	born	2	3.02	228.08	3	mudumalai
467	1	5	4	0.01056109	0.001922587	0.012524946	-0.001963855	-1.021	born	1	3.02	216.02	4	mudumalai
468	1	5	4	0.098331802	0.005747157	0.098229746	0.000102056	0.018	born	2	3.02	228.08	4	mudumalai
469	1	5	4	0.011105844	0.001765939	0.012829711	-0.001723867	-0.976	born	1	3.02	216.02	5	mudumalai
470	1	5	4	0.091523054	0.005988416	0.093335668	-0.001812614	-0.303	born	2	3.02	228.08	5	mudumalai
471	1	5	4	0.010558199	0.001752888	0.012367205	-0.001809006	-1.032	born	1	3.02	216.02	6	mudumalai
472	1	5	4	0.103007983	0.006549901	0.102658722	0.000349261	0.053	born	2	3.02	228.09	6	mudumalai
473	1	5	4	0.011108886	0.001897427	0.012204795	-0.00109591	-0.578	born	1	3.02	216.02	7	mudumalai
474	1	5	4	0.101498195	0.006638827	0.096828787	0.004669408	0.703	born	2	3.02	228.08	7	mudumalai
475	1	5	4	0.010834988	0.001864806	0.012267753	-0.001432765	-0.768	born	1	3.02	216.02	8	mudumalai
476	1	5	4	0.098142029	0.006470426	0.097446846	0.000695183	0.107	born	2	3.02	228.08	8	mudumalai
477	1	5	4	0.01071219	0.002051117	0.012599066	-0.001886876	-0.92	born	1	3.02	216.02	9	mudumalai
478	1	5	4	0.095372449	0.007379323	0.095793267	-0.000420818	-0.057	born	2	3.02	228.08	9	mudumalai
479	1	5	4	0.010832021	0.002056873	0.012703619	-0.001871598	-0.91	born	1	3.02	216.02	10	mudumalai
480	1	5	4	0.10377704	0.006384884	0.09801246	0.00576458	0.903	born	2	3.02	228.08	10	mudumalai
481	1	6	1	0.031768003	0.001713962	0.028810164	0.002957839	1.726	born	1	3.02	236.28	1	mudumalai
482	1	6	1	0.128696156	0.004903412	0.12341046	0.005285697	1.078	born	2	3.02	236.96	1	mudumalai
483	1	6	1	0.029777725	0.001932339	0.030511713	-0.000733988	-0.38	born	1	3.02	236.28	2	mudumalai
484	1	6	1	0.119467104	0.004810075	0.115510729	0.003956375	0.823	born	2	3.02	236.97	2	mudumalai
485	1	6	1	0.03353031	0.001969899	0.03106238	0.002467929	1.253	born	1	3.02	236.29	3	mudumalai
486	1	6	1	0.121135912	0.004791754	0.114706638	0.006429275	1.342	born	2	3.02	236.97	3	mudumalai
487	1	6	1	0.028016385	0.001977546	0.02954373	-0.001527344	-0.772	born	1	3.02	236.28	4	mudumalai
488	1	6	1	0.118873149	0.004716858	0.115458367	0.003414781	0.724	born	2	3.02	236.95	4	mudumalai
489	1	6	1	0.02916153	0.002279204	0.030052719	-0.000891189	-0.391	born	1	3.02	236.27	5	mudumalai
490	1	6	1	0.115835273	0.004170444	0.113767784	0.002067489	0.496	born	2	3.02	236.97	5	mudumalai
491	1	6	1	0.033347708	0.002216833	0.031302713	0.002044995	0.922	born	1	3.02	236.29	6	mudumalai
492	1	6	1	0.124684744	0.004705475	0.118273293	0.006411451	1.363	born	2	3.02	236.97	6	mudumalai
493	1	6	1	0.031772117	0.002061551	0.030454422	0.001317695	0.639	born	1	3.02	236.28	7	mudumalai
494	1	6	1	0.127067857	0.004942663	0.117999018	0.009068839	1.835	born	2	3.02	236.96	7	mudumalai
495	1	6	1	0.031950818	0.001952085	0.030910056	0.001040763	0.533	born	1	3.02	236.28	8	mudumalai
496	1	6	1	0.11958141	0.004676651	0.115201474	0.004379936	0.937	born	2	3.02	236.98	8	mudumalai
497	1	6	1	0.030101866	0.002224757	0.029591109	0.000510758	0.23	born	1	3.02	236.29	9	mudumalai
498	1	6	1	0.121750616	0.004658385	0.118340899	0.003409717	0.732	born	2	3.02	236.95	9	mudumalai
499	1	6	1	0.034031163	0.001740013	0.031161929	0.002869234	1.649	born	1	3.02	236.26	10	mudumalai
500	1	6	1	0.132323038	0.005137293	0.12603973	0.006283308	1.223	born	2	3.02	236.96	10	mudumalai
501	1	6	2	0.01946828	0.002082755	0.021730746	-0.002262466	-1.086	born	1	3.02	236.28	1	mudumalai
502	1	6	2	0.108202354	0.005439558	0.116279072	-0.008076717	-1.485	born	2	3.02	236.96	1	mudumalai
503	1	6	2	0.017820465	0.002000205	0.021936872	-0.004116407	-2.058	born	1	3.02	236.28	2	mudumalai
504	1	6	2	0.111333566	0.005110166	0.113713618	-0.002380052	-0.466	born	2	3.02	236.97	2	mudumalai
505	1	6	2	0.021355799	0.002176325	0.024389295	-0.003033496	-1.394	born	1	3.02	236.29	3	mudumalai
506	1	6	2	0.108579003	0.005448121	0.115074273	-0.00649527	-1.192	born	2	3.02	236.97	3	mudumalai
507	1	6	2	0.021899808	0.00185789	0.023672688	-0.001772879	-0.954	born	1	3.02	236.28	4	mudumalai
508	1	6	2	0.105517207	0.004866742	0.11301936	-0.007502153	-1.542	born	2	3.02	236.95	4	mudumalai
509	1	6	2	0.020519836	0.002116499	0.02365215	-0.003132314	-1.48	born	1	3.02	236.27	5	mudumalai
510	1	6	2	0.111655557	0.004736475	0.113400777	-0.00174522	-0.368	born	2	3.02	236.97	5	mudumalai
511	1	6	2	0.019414821	0.002495941	0.024187963	-0.004773142	-1.912	born	1	3.02	236.29	6	mudumalai
512	1	6	2	0.105063286	0.004850125	0.117743352	-0.012680065	-2.614	born	2	3.02	236.97	6	mudumalai
513	1	6	2	0.021369863	0.002105602	0.024402196	-0.003032333	-1.44	born	1	3.02	236.28	7	mudumalai
514	1	6	2	0.107748087	0.005168891	0.118118492	-0.010370404	-2.006	born	2	3.02	236.96	7	mudumalai
515	1	6	2	0.019720624	0.00204603	0.022163042	-0.002442417	-1.194	born	1	3.02	236.28	8	mudumalai
516	1	6	2	0.110996135	0.004661327	0.115289215	-0.00429308	-0.921	born	2	3.02	236.98	8	mudumalai
517	1	6	2	0.02026842	0.002425602	0.023737614	-0.003469195	-1.43	born	1	3.02	236.29	9	mudumalai
518	1	6	2	0.118016206	0.00527393	0.11977759	-0.001761384	-0.334	born	2	3.02	236.95	9	mudumalai
519	1	6	2	0.017524644	0.002159241	0.024428503	-0.006903859	-3.197	born	1	3.02	236.26	10	mudumalai
520	1	6	2	0.115298397	0.006136883	0.122571381	-0.007272984	-1.185	born	2	3.02	236.96	10	mudumalai
521	1	6	3	0.017262297	0.002143359	0.019358329	-0.002096032	-0.978	born	1	3.02	236.28	1	mudumalai
522	1	6	3	0.117467258	0.005246519	0.115136972	0.002330286	0.444	born	2	3.02	236.96	1	mudumalai
523	1	6	3	0.024002762	0.002009851	0.020059987	0.003942775	1.962	born	1	3.02	236.28	2	mudumalai
524	1	6	3	0.116844648	0.005554654	0.116475333	0.000369315	0.066	born	2	3.02	236.97	2	mudumalai
525	1	6	3	0.021614498	0.002149787	0.022198431	-0.000583933	-0.272	born	1	3.02	236.29	3	mudumalai
526	1	6	3	0.122061194	0.005450039	0.114800712	0.007260483	1.332	born	2	3.02	236.97	3	mudumalai
527	1	6	3	0.022191781	0.002308306	0.021860657	0.000331123	0.143	born	1	3.02	236.28	4	mudumalai
528	1	6	3	0.117663293	0.005792168	0.111807245	0.005856048	1.011	born	2	3.02	236.95	4	mudumalai
529	1	6	3	0.021631982	0.002168119	0.021104964	0.000527019	0.243	born	1	3.02	236.27	5	mudumalai
530	1	6	3	0.116072339	0.004760115	0.115738747	0.000333592	0.07	born	2	3.02	236.97	5	mudumalai
531	1	6	3	0.019731433	0.002212383	0.023248634	-0.003517201	-1.59	born	1	3.02	236.29	6	mudumalai
532	1	6	3	0.122295352	0.00464142	0.116937538	0.005357814	1.154	born	2	3.02	236.97	6	mudumalai
533	1	6	3	0.021142489	0.002393558	0.022519393	-0.001376904	-0.575	born	1	3.02	236.28	7	mudumalai
534	1	6	3	0.123800253	0.004815488	0.11854662	0.005253634	1.091	born	2	3.02	236.96	7	mudumalai
535	1	6	3	0.018905233	0.002083128	0.020468543	-0.001563311	-0.75	born	1	3.02	236.28	8	mudumalai
536	1	6	3	0.110360488	0.004798896	0.1142354	-0.003874911	-0.807	born	2	3.02	236.98	8	mudumalai
537	1	6	3	0.02125306	0.002417984	0.021803602	-0.000550541	-0.228	born	1	3.02	236.29	9	mudumalai
538	1	6	3	0.11485718	0.005436363	0.116746154	-0.001888973	-0.347	born	2	3.02	236.95	9	mudumalai
539	1	6	3	0.024063688	0.002142465	0.021782523	0.002281165	1.065	born	1	3.02	236.26	10	mudumalai
540	1	6	3	0.115276394	0.005324072	0.118706323	-0.003429929	-0.644	born	2	3.02	236.96	10	mudumalai
541	1	6	4	0.017803342	0.001781671	0.016380413	0.001422928	0.799	born	1	3.02	236.28	1	mudumalai
542	1	6	4	0.114021013	0.004498533	0.113547095	0.000473918	0.105	born	2	3.02	236.96	1	mudumalai
543	1	6	4	0.019473612	0.001896004	0.018550628	0.000922984	0.487	born	1	3.02	236.28	2	mudumalai
544	1	6	4	0.118104569	0.004877945	0.120061731	-0.001957162	-0.401	born	2	3.02	236.97	2	mudumalai
545	1	6	4	0.020810515	0.001771133	0.019669177	0.001141338	0.644	born	1	3.02	236.29	3	mudumalai
546	1	6	4	0.109137917	0.00443927	0.116353598	-0.007215681	-1.625	born	2	3.02	236.97	3	mudumalai
547	1	6	4	0.022921139	0.001777841	0.019943923	0.002977216	1.675	born	1	3.02	236.28	4	mudumalai
548	1	6	4	0.11256065	0.00440323	0.11434448	-0.00178383	-0.405	born	2	3.02	236.95	4	mudumalai
549	1	6	4	0.020998104	0.002004725	0.017480123	0.003517982	1.755	born	1	3.02	236.27	5	mudumalai
550	1	6	4	0.119386293	0.00429137	0.120028418	-0.000642126	-0.15	born	2	3.02	236.97	5	mudumalai
551	1	6	4	0.026173855	0.001765897	0.019913646	0.00626021	3.545	born	1	3.02	236.29	6	mudumalai
552	1	6	4	0.117742311	0.004284093	0.11682772	0.000914591	0.213	born	2	3.02	236.97	6	mudumalai
553	1	6	4	0.021084337	0.001955672	0.017987073	0.003097264	1.584	born	1	3.02	236.28	7	mudumalai
554	1	6	4	0.117400569	0.004499293	0.12136209	-0.003961521	-0.88	born	2	3.02	236.96	7	mudumalai
555	1	6	4	0.021905805	0.001834553	0.01893857	0.002967235	1.617	born	1	3.02	236.28	8	mudumalai
556	1	6	4	0.116973722	0.004809907	0.113212522	0.0037612	0.782	born	2	3.02	236.98	8	mudumalai
557	1	6	4	0.019456383	0.001995182	0.015964031	0.003492352	1.75	born	1	3.02	236.29	9	mudumalai
558	1	6	4	0.11628607	0.004662306	0.116028734	0.000257336	0.055	born	2	3.02	236.95	9	mudumalai
559	1	6	4	0.021518872	0.001834667	0.019776975	0.001741897	0.949	born	1	3.02	236.26	10	mudumalai
560	1	6	4	0.119871264	0.004338507	0.115435594	0.00443567	1.022	born	2	3.02	236.96	10	mudumalai
561	1	7	1	0.030933479	0.001973498	0.028506125	0.002427355	1.23	born	1	3.02	237.21	1	mudumalai
562	1	7	1	0.12383468	0.004035644	0.118696691	0.005137989	1.273	born	2	3.02	236.97	1	mudumalai
563	1	7	1	0.03211493	0.001946599	0.031019987	0.001094943	0.562	born	1	3.02	237.2	2	mudumalai
564	1	7	1	0.117588982	0.004349722	0.11555653	0.002032452	0.467	born	2	3.02	236.94	2	mudumalai
565	1	7	1	0.029214592	0.001940175	0.028248529	0.000966063	0.498	born	1	3.02	237.2	3	mudumalai
566	1	7	1	0.12077673	0.004918987	0.116572115	0.004204614	0.855	born	2	3.02	236.96	3	mudumalai
567	1	7	1	0.032695801	0.001711466	0.02778495	0.004910851	2.869	born	1	3.02	237.2	4	mudumalai
568	1	7	1	0.118729972	0.004739962	0.116012413	0.002717559	0.573	born	2	3.02	236.97	4	mudumalai
569	1	7	1	0.033772475	0.001970023	0.030828257	0.002944218	1.495	born	1	3.02	237.19	5	mudumalai
570	1	7	1	0.126603831	0.004959862	0.121876172	0.004727659	0.953	born	2	3.02	236.95	5	mudumalai
571	1	7	1	0.028923	0.002060564	0.028975621	-5.26E-05	-0.026	born	1	3.02	237.19	6	mudumalai
572	1	7	1	0.120169415	0.00439106	0.11502818	0.005141235	1.171	born	2	3.02	236.96	6	mudumalai
573	1	7	1	0.030128732	0.001882698	0.027362739	0.002765992	1.469	born	1	3.02	237.21	7	mudumalai
574	1	7	1	0.128062744	0.004453014	0.12165124	0.006411503	1.44	born	2	3.02	236.96	7	mudumalai
575	1	7	1	0.037371555	0.001980554	0.03349559	0.003875965	1.957	born	1	3.02	237.2	8	mudumalai
576	1	7	1	0.114478682	0.003912311	0.112800674	0.001678008	0.429	born	2	3.02	236.96	8	mudumalai
577	1	7	1	0.03094195	0.001974817	0.028733823	0.002208126	1.118	born	1	3.02	237.21	9	mudumalai
578	1	7	1	0.117325052	0.00429545	0.11734728	-2.22E-05	-0.005	born	2	3.02	236.98	9	mudumalai
579	1	7	1	0.03167832	0.001946303	0.028966814	0.002711506	1.393	born	1	3.02	237.2	10	mudumalai
580	1	7	1	0.115168182	0.004158527	0.113622853	0.001545329	0.372	born	2	3.02	236.96	10	mudumalai
581	1	7	2	0.014524527	0.002150492	0.01980622	-0.005281693	-2.456	born	1	3.02	237.21	1	mudumalai
582	1	7	2	0.107651478	0.005626094	0.11376126	-0.006109782	-1.086	born	2	3.02	236.97	1	mudumalai
583	1	7	2	0.018898932	0.002049522	0.020566472	-0.00166754	-0.814	born	1	3.02	237.2	2	mudumalai
584	1	7	2	0.116580408	0.005211029	0.11421297	0.002367438	0.454	born	2	3.02	236.94	2	mudumalai
585	1	7	2	0.016159956	0.00237849	0.020271384	-0.004111427	-1.729	born	1	3.02	237.2	3	mudumalai
586	1	7	2	0.11472428	0.005537903	0.114964539	-0.000240259	-0.043	born	2	3.02	236.96	3	mudumalai
587	1	7	2	0.013184802	0.002441363	0.020255589	-0.007070787	-2.896	born	1	3.02	237.2	4	mudumalai
588	1	7	2	0.105937774	0.005007271	0.116405217	-0.010467443	-2.09	born	2	3.02	236.97	4	mudumalai
589	1	7	2	0.015076754	0.002341856	0.019657222	-0.004580467	-1.956	born	1	3.02	237.19	5	mudumalai
590	1	7	2	0.11538166	0.005834297	0.121897622	-0.006515962	-1.117	born	2	3.02	236.95	5	mudumalai
591	1	7	2	0.016465249	0.002363881	0.020232688	-0.00376744	-1.594	born	1	3.02	237.19	6	mudumalai
592	1	7	2	0.10288373	0.005472258	0.105535591	-0.002651861	-0.485	born	2	3.02	236.96	6	mudumalai
593	1	7	2	0.015607886	0.002408329	0.018369881	-0.002761995	-1.147	born	1	3.02	237.21	7	mudumalai
594	1	7	2	0.118862649	0.004753835	0.117418453	0.001444196	0.304	born	2	3.02	236.96	7	mudumalai
595	1	7	2	0.018878249	0.00212497	0.022711392	-0.003833143	-1.804	born	1	3.02	237.2	8	mudumalai
596	1	7	2	0.112978174	0.005305793	0.11811596	-0.005137786	-0.968	born	2	3.02	236.96	8	mudumalai
597	1	7	2	0.015881709	0.002171603	0.019094534	-0.003212825	-1.479	born	1	3.02	237.21	9	mudumalai
598	1	7	2	0.10864419	0.004817889	0.114952181	-0.00630799	-1.309	born	2	3.02	236.98	9	mudumalai
599	1	7	2	0.018625034	0.001791586	0.021088794	-0.00246376	-1.375	born	1	3.02	237.2	10	mudumalai
600	1	7	2	0.10570721	0.005163977	0.114156762	-0.008449552	-1.636	born	2	3.02	236.96	10	mudumalai
601	1	7	3	0.019610125	0.002166471	0.020334437	-0.000724312	-0.334	born	1	3.02	237.21	1	mudumalai
602	1	7	3	0.110723344	0.005078815	0.112851617	-0.002128272	-0.419	born	2	3.02	236.97	1	mudumalai
603	1	7	3	0.017750862	0.001949612	0.020502595	-0.002751732	-1.411	born	1	3.02	237.2	2	mudumalai
604	1	7	3	0.109699949	0.005127552	0.111756972	-0.002057023	-0.401	born	2	3.02	236.94	2	mudumalai
605	1	7	3	0.019446727	0.002265426	0.020045464	-0.000598738	-0.264	born	1	3.02	237.2	3	mudumalai
606	1	7	3	0.108881312	0.005671313	0.114045944	-0.005164631	-0.911	born	2	3.02	236.96	3	mudumalai
607	1	7	3	0.016588992	0.00214804	0.018697533	-0.002108541	-0.982	born	1	3.02	237.2	4	mudumalai
608	1	7	3	0.118403612	0.005246764	0.115110889	0.003292723	0.628	born	2	3.02	236.97	4	mudumalai
609	1	7	3	0.019151847	0.002010053	0.019783503	-0.000631656	-0.314	born	1	3.02	237.19	5	mudumalai
610	1	7	3	0.124305123	0.005519793	0.119799135	0.004505988	0.816	born	2	3.02	236.95	5	mudumalai
611	1	7	3	0.022150769	0.002116631	0.019913963	0.002236807	1.057	born	1	3.02	237.19	6	mudumalai
612	1	7	3	0.102264212	0.00496395	0.105604756	-0.003340544	-0.673	born	2	3.02	236.96	6	mudumalai
613	1	7	3	0.019989047	0.002005147	0.018654295	0.001334752	0.666	born	1	3.02	237.21	7	mudumalai
614	1	7	3	0.108312004	0.005493126	0.114666124	-0.00635412	-1.157	born	2	3.02	236.96	7	mudumalai
615	1	7	3	0.019994522	0.00249434	0.021649799	-0.001655277	-0.664	born	1	3.02	237.2	8	mudumalai
616	1	7	3	0.124686227	0.005522437	0.119089164	0.005597063	1.014	born	2	3.02	236.96	8	mudumalai
617	1	7	3	0.020063976	0.002238972	0.020752355	-0.000688379	-0.307	born	1	3.02	237.21	9	mudumalai
618	1	7	3	0.123923001	0.005310858	0.117358454	0.006564547	1.236	born	2	3.02	236.98	9	mudumalai
619	1	7	3	0.018077239	0.002030917	0.021212785	-0.003135546	-1.544	born	1	3.02	237.2	10	mudumalai
620	1	7	3	0.124277981	0.005188939	0.114524754	0.009753226	1.88	born	2	3.02	236.96	10	mudumalai
621	1	7	4	0.023274918	0.001911112	0.019722542	0.003552375	1.859	born	1	3.02	237.21	1	mudumalai
622	1	7	4	0.117628363	0.004015483	0.114534256	0.003094107	0.771	born	2	3.02	236.97	1	mudumalai
623	1	7	4	0.020589931	0.001571118	0.017265232	0.003324699	2.116	born	1	3.02	237.2	2	mudumalai
624	1	7	4	0.111554997	0.004175974	0.113899293	-0.002344297	-0.561	born	2	3.02	236.94	2	mudumalai
625	1	7	4	0.021959419	0.001745989	0.018216772	0.003742647	2.144	born	1	3.02	237.2	3	mudumalai
626	1	7	4	0.117832698	0.004729464	0.116622231	0.001210466	0.256	born	2	3.02	236.96	3	mudumalai
627	1	7	4	0.020536692	0.00180885	0.016269905	0.004266787	2.359	born	1	3.02	237.2	4	mudumalai
628	1	7	4	0.120870058	0.004476666	0.116384618	0.00448544	1.002	born	2	3.02	236.97	4	mudumalai
629	1	7	4	0.019994522	0.001730065	0.017746074	0.002248448	1.3	born	1	3.02	237.19	5	mudumalai
630	1	7	4	0.117479571	0.004774206	0.120215415	-0.002735844	-0.573	born	2	3.02	236.95	5	mudumalai
631	1	7	4	0.019989047	0.00183276	0.018396438	0.001592609	0.869	born	1	3.02	237.19	6	mudumalai
632	1	7	4	0.106477824	0.004882039	0.105659041	0.000818783	0.168	born	2	3.02	236.96	6	mudumalai
633	1	7	4	0.016433854	0.0016801	0.017782474	-0.00134862	-0.803	born	1	3.02	237.21	7	mudumalai
634	1	7	4	0.113536565	0.004431201	0.115023733	-0.001487168	-0.336	born	2	3.02	236.96	7	mudumalai
635	1	7	4	0.021277753	0.001784512	0.019639067	0.001638686	0.918	born	1	3.02	237.2	8	mudumalai
636	1	7	4	0.118636446	0.004800303	0.120765081	-0.002128636	-0.443	born	2	3.02	236.96	8	mudumalai
637	1	7	4	0.023709452	0.002041131	0.022038438	0.001671014	0.819	born	1	3.02	237.21	9	mudumalai
638	1	7	4	0.121952696	0.005155836	0.122181222	-0.000228526	-0.044	born	2	3.02	236.98	9	mudumalai
639	1	7	4	0.022212588	0.001886021	0.019326072	0.002886516	1.53	born	1	3.02	237.2	10	mudumalai
640	1	7	4	0.109371302	0.004630362	0.112199199	-0.002827897	-0.611	born	2	3.02	236.96	10	mudumalai
641	1	8	1	0.03029345	0.002294817	0.030551445	-0.000257995	-0.112	born	1	3.02	237.2	1	mudumalai
642	1	8	1	0.118710553	0.004305369	0.112384682	0.006325871	1.469	born	2	3.02	236.96	1	mudumalai
643	1	8	1	0.031651065	0.001831405	0.029447344	0.002203721	1.203	born	1	3.02	237.2	2	mudumalai
644	1	8	1	0.137356868	0.004435445	0.127749735	0.009607132	2.166	born	2	3.02	236.98	2	mudumalai
645	1	8	1	0.035785254	0.001838706	0.032616611	0.003168643	1.723	born	1	3.02	237.2	3	mudumalai
646	1	8	1	0.121578043	0.004725345	0.11823874	0.003339302	0.707	born	2	3.02	236.96	3	mudumalai
647	1	8	1	0.031251373	0.001618932	0.030724258	0.000527115	0.326	born	1	3.02	237.2	4	mudumalai
648	1	8	1	0.125707413	0.004671891	0.120067292	0.005640121	1.207	born	2	3.02	236.97	4	mudumalai
649	1	8	1	0.032311062	0.001844268	0.032579338	-0.000268275	-0.145	born	1	3.02	237.21	5	mudumalai
650	1	8	1	0.117933916	0.004431927	0.118235415	-0.000301498	-0.068	born	2	3.02	236.97	5	mudumalai
651	1	8	1	0.030857994	0.001850241	0.027995289	0.002862705	1.547	born	1	3.02	237.2	6	mudumalai
652	1	8	1	0.126931527	0.005095263	0.117147507	0.009784019	1.92	born	2	3.02	236.95	6	mudumalai
653	1	8	1	0.032489846	0.001941454	0.031153863	0.001335984	0.688	born	1	3.02	237.2	7	mudumalai
654	1	8	1	0.114565345	0.00411841	0.116694429	-0.002129085	-0.517	born	2	3.02	236.96	7	mudumalai
655	1	8	1	0.026570718	0.001708835	0.02665266	-8.19E-05	-0.048	born	1	3.02	237.2	8	mudumalai
656	1	8	1	0.136393631	0.005035678	0.124188383	0.012205247	2.424	born	2	3.02	236.95	8	mudumalai
657	1	8	1	0.0307048	0.001875725	0.02858186	0.00212294	1.132	born	1	3.02	237.2	9	mudumalai
658	1	8	1	0.13035438	0.004211366	0.117272006	0.013082374	3.106	born	2	3.02	236.97	9	mudumalai
659	1	8	1	0.030101866	0.001729213	0.031370504	-0.001268637	-0.734	born	1	3.02	237.2	10	mudumalai
660	1	8	1	0.133385776	0.004409237	0.123193051	0.010192725	2.312	born	2	3.02	236.97	10	mudumalai
661	1	8	2	0.018361195	0.002537296	0.021503751	-0.003142556	-1.239	born	1	3.02	237.2	1	mudumalai
662	1	8	2	0.113140728	0.004793074	0.114617697	-0.001476968	-0.308	born	2	3.02	236.96	1	mudumalai
663	1	8	2	0.017288694	0.002261009	0.020704799	-0.003416105	-1.511	born	1	3.02	237.2	2	mudumalai
664	1	8	2	0.107546005	0.005110316	0.1202429	-0.012696895	-2.485	born	2	3.02	236.98	2	mudumalai
665	1	8	2	0.016415869	0.002248707	0.021024687	-0.004608818	-2.05	born	1	3.02	237.2	3	mudumalai
666	1	8	2	0.110961649	0.00538982	0.117203915	-0.006242266	-1.158	born	2	3.02	236.96	3	mudumalai
667	1	8	2	0.015599343	0.001998326	0.019543388	-0.003944045	-1.974	born	1	3.02	237.2	4	mudumalai
668	1	8	2	0.111829066	0.00537286	0.117152384	-0.005323318	-0.991	born	2	3.02	236.97	4	mudumalai
669	1	8	2	0.018898932	0.002173561	0.020952677	-0.002053745	-0.945	born	1	3.02	237.21	5	mudumalai
670	1	8	2	0.109973808	0.005014099	0.114627851	-0.004654043	-0.928	born	2	3.02	236.97	5	mudumalai
671	1	8	2	0.017231947	0.001881938	0.018790926	-0.001558979	-0.828	born	1	3.02	237.2	6	mudumalai
672	1	8	2	0.114117272	0.005206583	0.116538112	-0.002420841	-0.465	born	2	3.02	236.95	6	mudumalai
673	1	8	2	0.015356736	0.002227941	0.01977006	-0.004413324	-1.981	born	1	3.02	237.2	7	mudumalai
674	1	8	2	0.12133748	0.00530802	0.116099113	0.005238367	0.987	born	2	3.02	236.96	7	mudumalai
675	1	8	2	0.016707751	0.002072161	0.020123011	-0.00341526	-1.648	born	1	3.02	237.2	8	mudumalai
676	1	8	2	0.10517458	0.005730847	0.115868092	-0.010693512	-1.866	born	2	3.02	236.95	8	mudumalai
677	1	8	2	0.015603613	0.00209378	0.01845282	-0.002849207	-1.361	born	1	3.02	237.2	9	mudumalai
678	1	8	2	0.100381396	0.004997183	0.111045008	-0.010663612	-2.134	born	2	3.02	236.97	9	mudumalai
679	1	8	2	0.017825344	0.001993919	0.019488008	-0.001662664	-0.834	born	1	3.02	237.2	10	mudumalai
680	1	8	2	0.110967119	0.005979559	0.116757801	-0.005790682	-0.968	born	2	3.02	236.97	10	mudumalai
681	1	8	3	0.021893815	0.002542417	0.020819882	0.001073933	0.422	born	1	3.02	237.2	1	mudumalai
682	1	8	3	0.113757956	0.004625693	0.113425323	0.000332634	0.072	born	2	3.02	236.96	1	mudumalai
683	1	8	3	0.018326039	0.001880644	0.019970339	-0.001644299	-0.874	born	1	3.02	237.2	2	mudumalai
684	1	8	3	0.123649112	0.005283463	0.119403134	0.004245978	0.804	born	2	3.02	236.98	2	mudumalai
685	1	8	3	0.022191781	0.002474176	0.02113918	0.001052601	0.425	born	1	3.02	237.2	3	mudumalai
686	1	8	3	0.121959248	0.005194811	0.11944632	0.002512928	0.484	born	2	3.02	236.96	3	mudumalai
687	1	8	3	0.021655318	0.002127768	0.019495136	0.002160182	1.015	born	1	3.02	237.2	4	mudumalai
688	1	8	3	0.116155247	0.005119506	0.116875016	-0.000719769	-0.141	born	2	3.02	236.97	4	mudumalai
689	1	8	3	0.020484227	0.002249197	0.020205939	0.000278288	0.124	born	1	3.02	237.21	5	mudumalai
690	1	8	3	0.114467959	0.005030948	0.113459252	0.001008707	0.201	born	2	3.02	236.97	5	mudumalai
691	1	8	3	0.019083382	0.002138481	0.01931011	-0.000226728	-0.106	born	1	3.02	237.2	6	mudumalai
692	1	8	3	0.107088002	0.00541968	0.11618212	-0.009094119	-1.678	born	2	3.02	236.95	6	mudumalai
693	1	8	3	0.018699088	0.001953682	0.018303919	0.00039517	0.202	born	1	3.02	237.2	7	mudumalai
694	1	8	3	0.114318793	0.005902293	0.116184879	-0.001866086	-0.316	born	2	3.02	236.96	7	mudumalai
695	1	8	3	0.019883948	0.002270238	0.019737774	0.000146174	0.064	born	1	3.02	237.2	8	mudumalai
696	1	8	3	0.115470505	0.005679589	0.115536182	-6.57E-05	-0.012	born	2	3.02	236.95	8	mudumalai
697	1	8	3	0.018841292	0.002316392	0.019339454	-0.000498162	-0.215	born	1	3.02	237.2	9	mudumalai
698	1	8	3	0.115115939	0.004864584	0.112911427	0.002204512	0.453	born	2	3.02	236.97	9	mudumalai
699	1	8	3	0.018798953	0.002020389	0.018670647	0.000128306	0.064	born	1	3.02	237.2	10	mudumalai
700	1	8	3	0.114741623	0.005347449	0.115842673	-0.00110105	-0.206	born	2	3.02	236.97	10	mudumalai
701	1	8	4	0.022647241	0.001867098	0.02031953	0.002327711	1.247	born	1	3.02	237.2	1	mudumalai
702	1	8	4	0.112132169	0.004687004	0.117290106	-0.005157937	-1.1	born	2	3.02	236.96	1	mudumalai
703	1	8	4	0.022185703	0.00186888	0.019352185	0.002833517	1.516	born	1	3.02	237.2	2	mudumalai
704	1	8	4	0.117369381	0.004390931	0.118500671	-0.00113129	-0.258	born	2	3.02	236.98	2	mudumalai
705	1	8	4	0.02026842	0.001706351	0.019865611	0.000402808	0.236	born	1	3.02	237.2	3	mudumalai
706	1	8	4	0.122267609	0.004851832	0.121874649	0.000392961	0.081	born	2	3.02	236.96	3	mudumalai
707	1	8	4	0.019870495	0.001737964	0.01861299	0.001257505	0.724	born	1	3.02	237.2	4	mudumalai
708	1	8	4	0.117937095	0.004402059	0.117571001	0.000366094	0.083	born	2	3.02	236.97	4	mudumalai
709	1	8	4	0.019446727	0.001867923	0.017411632	0.002035095	1.089	born	1	3.02	237.21	5	mudumalai
710	1	8	4	0.116800568	0.004252049	0.112840579	0.00395999	0.931	born	2	3.02	236.97	5	mudumalai
711	1	8	4	0.016456232	0.001640074	0.017537328	-0.001081097	-0.659	born	1	3.02	237.2	6	mudumalai
712	1	8	4	0.120392823	0.004040517	0.11868485	0.001707973	0.423	born	2	3.02	236.95	6	mudumalai
713	1	8	4	0.019762825	0.001874174	0.017060764	0.002702061	1.442	born	1	3.02	237.2	7	mudumalai
714	1	8	4	0.116067426	0.004651832	0.117308075	-0.00124065	-0.267	born	2	3.02	236.96	7	mudumalai
715	1	8	4	0.020703073	0.00147692	0.017337007	0.003366066	2.279	born	1	3.02	237.2	8	mudumalai
716	1	8	4	0.114464509	0.00429554	0.115920148	-0.001455639	-0.339	born	2	3.02	236.95	8	mudumalai
717	1	8	4	0.018898932	0.001665839	0.017680975	0.001217957	0.731	born	1	3.02	237.2	9	mudumalai
718	1	8	4	0.108871106	0.004532224	0.113460349	-0.004589243	-1.013	born	2	3.02	236.97	9	mudumalai
719	1	8	4	0.020149759	0.001725396	0.017350638	0.002799121	1.622	born	1	3.02	237.2	10	mudumalai
720	1	8	4	0.121237369	0.005169065	0.124521075	-0.003283707	-0.635	born	2	3.02	236.97	10	mudumalai
721	1	9	1	0.032125988	0.002018825	0.031966546	0.000159442	0.079	born	1	3.02	237.2	1	mudumalai
722	1	9	1	0.122146477	0.004791069	0.113997195	0.008149282	1.701	born	2	3.02	236.97	1	mudumalai
723	1	9	1	0.032388678	0.002150314	0.029238264	0.003150413	1.465	born	1	3.02	237.2	2	mudumalai
724	1	9	1	0.121427855	0.004125351	0.117096899	0.004330957	1.05	born	2	3.02	236.97	2	mudumalai
725	1	9	1	0.026647273	0.00165991	0.028477336	-0.001830063	-1.103	born	1	3.02	237.19	3	mudumalai
726	1	9	1	0.126323901	0.004830847	0.119421693	0.006902208	1.429	born	2	3.02	236.97	3	mudumalai
727	1	9	1	0.033757287	0.002077447	0.032163634	0.001593653	0.767	born	1	3.02	237.2	4	mudumalai
728	1	9	1	0.125564685	0.005168669	0.119910335	0.00565435	1.094	born	2	3.02	236.97	4	mudumalai
729	1	9	1	0.030737778	0.002093817	0.027113299	0.003624478	1.731	born	1	3.02	237.2	5	mudumalai
730	1	9	1	0.12812114	0.005376827	0.117633239	0.0104879	1.951	born	2	3.02	236.96	5	mudumalai
731	1	9	1	0.032047169	0.002193704	0.032078675	-3.15E-05	-0.014	born	1	3.02	237.19	6	mudumalai
732	1	9	1	0.122419042	0.004948661	0.12206883	0.000350212	0.071	born	2	3.02	236.96	6	mudumalai
733	1	9	1	0.031312185	0.002125443	0.030718581	0.000593604	0.279	born	1	3.02	237.19	7	mudumalai
734	1	9	1	0.120831142	0.004680906	0.115087483	0.005743659	1.227	born	2	3.02	236.97	7	mudumalai
735	1	9	1	0.029856815	0.001941527	0.029029504	0.000827311	0.426	born	1	3.02	237.2	8	mudumalai
736	1	9	1	0.117612504	0.005119855	0.114290934	0.003321569	0.649	born	2	3.02	236.97	8	mudumalai
737	1	9	1	0.033689532	0.001985032	0.033656113	3.34E-05	0.017	born	1	3.02	237.18	9	mudumalai
738	1	9	1	0.119887101	0.004624301	0.118962522	0.000924579	0.2	born	2	3.02	236.96	9	mudumalai
739	1	9	1	0.030122163	0.002144716	0.027721424	0.002400738	1.119	born	1	3.02	237.21	10	mudumalai
740	1	9	1	0.111185178	0.004984947	0.109642377	0.001542801	0.309	born	2	3.02	236.96	10	mudumalai
741	1	9	2	0.01754867	0.001900248	0.020366674	-0.002818003	-1.483	born	1	3.02	237.2	1	mudumalai
742	1	9	2	0.107164576	0.005331818	0.117223549	-0.010058973	-1.887	born	2	3.02	236.97	1	mudumalai
743	1	9	2	0.016433854	0.002230548	0.020979925	-0.004546071	-2.038	born	1	3.02	237.2	2	mudumalai
744	1	9	2	0.114407983	0.005509271	0.114980477	-0.000572493	-0.104	born	2	3.02	236.97	2	mudumalai
745	1	9	2	0.016155531	0.002228616	0.01791711	-0.001761578	-0.79	born	1	3.02	237.19	3	mudumalai
746	1	9	2	0.106002172	0.005058685	0.115637535	-0.009635363	-1.905	born	2	3.02	236.97	3	mudumalai
747	1	9	2	0.019157088	0.002105941	0.020811244	-0.001654156	-0.785	born	1	3.02	237.2	4	mudumalai
748	1	9	2	0.112042782	0.005351052	0.114890411	-0.002847629	-0.532	born	2	3.02	236.97	4	mudumalai
749	1	9	2	0.015091251	0.00211018	0.019301666	-0.004210415	-1.995	born	1	3.02	237.2	5	mudumalai
750	1	9	2	0.102578679	0.00562928	0.115348397	-0.012769718	-2.268	born	2	3.02	236.96	5	mudumalai
751	1	9	2	0.016159956	0.002019542	0.019518958	-0.003359002	-1.663	born	1	3.02	237.19	6	mudumalai
752	1	9	2	0.115462047	0.00578446	0.122330121	-0.006868073	-1.187	born	2	3.02	236.96	6	mudumalai
753	1	9	2	0.017783858	0.002305709	0.021867647	-0.00408379	-1.771	born	1	3.02	237.19	7	mudumalai
754	1	9	2	0.098699877	0.005119905	0.114372876	-0.015673	-3.061	born	2	3.02	236.97	7	mudumalai
755	1	9	2	0.014250043	0.002232071	0.019463849	-0.005213806	-2.336	born	1	3.02	237.2	8	mudumalai
756	1	9	2	0.112910432	0.005585867	0.112953728	-4.33E-05	-0.008	born	2	3.02	236.97	8	mudumalai
757	1	9	2	0.018383057	0.002486829	0.021515176	-0.003132119	-1.259	born	1	3.02	237.18	9	mudumalai
758	1	9	2	0.111404647	0.005099753	0.115148054	-0.003743407	-0.734	born	2	3.02	236.96	9	mudumalai
759	1	9	2	0.015620718	0.002017202	0.019591483	-0.003970765	-1.968	born	1	3.02	237.21	10	mudumalai
760	1	9	2	0.108529081	0.00501665	0.112067617	-0.003538536	-0.705	born	2	3.02	236.96	10	mudumalai
761	1	9	3	0.02157361	0.002124303	0.021019629	0.000553982	0.261	born	1	3.02	237.2	1	mudumalai
762	1	9	3	0.12055892	0.004670091	0.117217858	0.003341062	0.715	born	2	3.02	236.97	1	mudumalai
763	1	9	3	0.019726027	0.002007042	0.020819943	-0.001093915	-0.545	born	1	3.02	237.2	2	mudumalai
764	1	9	3	0.112589942	0.004913502	0.117155093	-0.004565152	-0.929	born	2	3.02	236.97	2	mudumalai
765	1	9	3	0.017155287	0.002007954	0.018094212	-0.000938925	-0.468	born	1	3.02	237.19	3	mudumalai
766	1	9	3	0.111398821	0.004878887	0.112905971	-0.00150715	-0.309	born	2	3.02	236.97	3	mudumalai
767	1	9	3	0.019404877	0.002090874	0.020966435	-0.001561558	-0.747	born	1	3.02	237.2	4	mudumalai
768	1	9	3	0.114072859	0.006155101	0.116124015	-0.002051155	-0.333	born	2	3.02	236.97	4	mudumalai
769	1	9	3	0.018541542	0.00208855	0.019987755	-0.001446213	-0.692	born	1	3.02	237.2	5	mudumalai
770	1	9	3	0.112102331	0.006551907	0.113859149	-0.001756818	-0.268	born	2	3.02	236.96	5	mudumalai
771	1	9	3	0.019446727	0.00211783	0.019057656	0.000389071	0.184	born	1	3.02	237.19	6	mudumalai
772	1	9	3	0.130816679	0.006074133	0.121289974	0.009526704	1.568	born	2	3.02	236.96	6	mudumalai
773	1	9	3	0.020285088	0.002411128	0.021599289	-0.001314202	-0.545	born	1	3.02	237.19	7	mudumalai
774	1	9	3	0.120200972	0.00562614	0.113873884	0.006327088	1.125	born	2	3.02	236.97	7	mudumalai
775	1	9	3	0.021317369	0.001860095	0.018900233	0.002417136	1.299	born	1	3.02	237.2	8	mudumalai
776	1	9	3	0.109647127	0.004897011	0.113811408	-0.004164282	-0.85	born	2	3.02	236.97	8	mudumalai
777	1	9	3	0.019931125	0.002062245	0.020889976	-0.000958852	-0.465	born	1	3.02	237.18	9	mudumalai
778	1	9	3	0.110714608	0.005560485	0.115668494	-0.004953886	-0.891	born	2	3.02	236.96	9	mudumalai
779	1	9	3	0.018910411	0.002156675	0.01965307	-0.000742659	-0.344	born	1	3.02	237.21	10	mudumalai
780	1	9	3	0.115573755	0.005477138	0.113042288	0.002531467	0.462	born	2	3.02	236.96	10	mudumalai
781	1	9	4	0.020149759	0.001770815	0.018051052	0.002098707	1.185	born	1	3.02	237.2	1	mudumalai
782	1	9	4	0.117570425	0.00453785	0.118994096	-0.00142367	-0.314	born	2	3.02	236.97	1	mudumalai
783	1	9	4	0.021631982	0.001807555	0.019152884	0.002479099	1.372	born	1	3.02	237.2	2	mudumalai
784	1	9	4	0.119641701	0.00462693	0.118855847	0.000785853	0.17	born	2	3.02	236.97	2	mudumalai
785	1	9	4	0.020837393	0.001850708	0.016308693	0.0045287	2.447	born	1	3.02	237.19	3	mudumalai
786	1	9	4	0.116727265	0.004419501	0.112520835	0.00420643	0.952	born	2	3.02	236.97	3	mudumalai
787	1	9	4	0.021084337	0.001709346	0.019437363	0.001646974	0.964	born	1	3.02	237.2	4	mudumalai
788	1	9	4	0.11648483	0.004866151	0.117266699	-0.000781869	-0.161	born	2	3.02	236.97	4	mudumalai
789	1	9	4	0.02343563	0.001661464	0.021414057	0.002021572	1.217	born	1	3.02	237.2	5	mudumalai
790	1	9	4	0.120862603	0.004503547	0.116770293	0.00409231	0.909	born	2	3.02	236.96	5	mudumalai
791	1	9	4	0.021518872	0.001716275	0.018532135	0.002986736	1.74	born	1	3.02	237.19	6	mudumalai
792	1	9	4	0.11841353	0.004546234	0.121418614	-0.003005085	-0.661	born	2	3.02	236.96	6	mudumalai
793	1	9	4	0.026594949	0.001936202	0.021796577	0.004798372	2.478	born	1	3.02	237.19	7	mudumalai
794	1	9	4	0.117002771	0.004759469	0.113392131	0.00361064	0.759	born	2	3.02	236.97	7	mudumalai
795	1	9	4	0.020542317	0.001685508	0.0185673	0.001975017	1.172	born	1	3.02	237.2	8	mudumalai
796	1	9	4	0.117792611	0.004625204	0.116923817	0.000868795	0.188	born	2	3.02	236.97	8	mudumalai
797	1	9	4	0.022206505	0.001663604	0.018127776	0.004078729	2.452	born	1	3.02	237.18	9	mudumalai
798	1	9	4	0.123334697	0.004251677	0.115586724	0.007747973	1.822	born	2	3.02	236.96	9	mudumalai
799	1	9	4	0.019983575	0.001867447	0.017690069	0.002293506	1.228	born	1	3.02	237.21	10	mudumalai
800	1	9	4	0.112157209	0.004779347	0.11268713	-0.000529921	-0.111	born	2	3.02	236.96	10	mudumalai
801	2	0	1	0.025862364	0.000788622	0.022174937	0.003687427	4.676	born	1	6.86	0	1	mudumalai
802	2	0	1	0.100036246	0.002042988	0.093900345	0.006135901	3.003	born	2	6.87	0	1	mudumalai
803	2	0	1	0.022832972	0.001049331	0.019300278	0.003532694	3.367	born	1	6.86	0	2	mudumalai
804	2	0	1	0.092605898	0.001946324	0.086022339	0.006583559	3.383	born	2	6.87	0	2	mudumalai
805	2	0	1	0.022179628	0.000724395	0.020521986	0.001657642	2.288	born	1	6.86	0	3	mudumalai
806	2	0	1	0.100945419	0.00226948	0.094617843	0.006327576	2.788	born	2	6.87	0	3	mudumalai
807	2	0	1	0.028958019	0.001072498	0.024826793	0.004131226	3.852	born	1	6.86	0	4	mudumalai
808	2	0	1	0.092525763	0.001937215	0.086340428	0.006185335	3.193	born	2	6.87	0	4	mudumalai
809	2	0	1	0.026013143	0.001031866	0.022424391	0.003588752	3.478	born	1	6.86	0	5	mudumalai
810	2	0	1	0.103756726	0.002052925	0.096803708	0.006953018	3.387	born	2	6.87	0	5	mudumalai
811	2	0	1	0.028583067	0.000905276	0.025252773	0.003330294	3.679	born	1	6.86	0	6	mudumalai
812	2	0	1	0.103728886	0.001981064	0.09790335	0.005825536	2.941	born	2	6.87	0	6	mudumalai
813	2	0	1	0.029263705	0.001036262	0.023650094	0.005613611	5.417	born	1	6.86	0	7	mudumalai
814	2	0	1	0.104432053	0.002207198	0.099427959	0.005004094	2.267	born	2	6.87	0	7	mudumalai
815	2	0	1	0.024063482	0.000941164	0.02092356	0.003139922	3.336	born	1	6.86	0	8	mudumalai
816	2	0	1	0.095250869	0.002279161	0.090424321	0.004826548	2.118	born	2	6.87	0	8	mudumalai
817	2	0	1	0.024309503	0.000859813	0.021441909	0.002867593	3.335	born	1	6.86	0	9	mudumalai
818	2	0	1	0.099249637	0.002216704	0.091411831	0.007837805	3.536	born	2	6.87	0	9	mudumalai
819	2	0	1	0.026573288	0.000913488	0.022634973	0.003938316	4.311	born	1	6.86	0	10	mudumalai
820	2	0	1	0.100557436	0.002134216	0.097016905	0.003540531	1.659	born	2	6.87	0	10	mudumalai
821	2	0	2	0.002190581	0.00079357	0.003182765	-0.000992184	-1.25	born	1	6.86	0	1	mudumalai
822	2	0	2	0.010651602	0.001563721	0.011986269	-0.001334666	-0.854	born	2	6.87	0	1	mudumalai
823	2	0	2	0.002465753	0.001001079	0.003043487	-0.000577734	-0.577	born	1	6.86	0	2	mudumalai
824	2	0	2	0.007637907	0.001783254	0.01010653	-0.002468623	-1.384	born	2	6.87	0	2	mudumalai
825	2	0	2	0.002464403	0.000773026	0.002630489	-0.000166086	-0.215	born	1	6.86	0	3	mudumalai
826	2	0	2	0.009906595	0.001834607	0.011738305	-0.00183171	-0.998	born	2	6.87	0	3	mudumalai
827	2	0	2	0.001642935	0.000977141	0.003223036	-0.001580101	-1.617	born	1	6.86	0	4	mudumalai
828	2	0	2	0.010189641	0.001642615	0.011197911	-0.001008271	-0.614	born	2	6.87	0	4	mudumalai
829	2	0	2	0.001642486	0.001007909	0.003240767	-0.001598281	-1.586	born	1	6.86	0	5	mudumalai
830	2	0	2	0.009348442	0.001730145	0.011545206	-0.002196764	-1.27	born	2	6.87	0	5	mudumalai
831	2	0	2	0.001915709	0.000931581	0.002963581	-0.001047873	-1.125	born	1	6.86	0	6	mudumalai
832	2	0	2	0.009620826	0.001699896	0.010773386	-0.001152559	-0.678	born	2	6.87	0	6	mudumalai
833	2	0	2	0.001642036	0.001038058	0.00373527	-0.002093233	-2.016	born	1	6.86	0	7	mudumalai
834	2	0	2	0.013187097	0.001866092	0.012204429	0.000982668	0.527	born	2	6.87	0	7	mudumalai
835	2	0	2	0.001641587	0.000859131	0.002876873	-0.001235286	-1.438	born	1	6.86	0	8	mudumalai
836	2	0	2	0.010758777	0.001741541	0.01161734	-0.000858563	-0.493	born	2	6.87	0	8	mudumalai
837	2	0	2	0.001644737	0.00078176	0.003155813	-0.001511076	-1.933	born	1	6.86	0	9	mudumalai
838	2	0	2	0.008498584	0.001975888	0.011992953	-0.003494369	-1.769	born	2	6.87	0	9	mudumalai
839	2	0	2	0.00109499	0.000777919	0.0028228	-0.00172781	-2.221	born	1	6.86	0	10	mudumalai
840	2	0	2	0.009618105	0.001843819	0.010268814	-0.000650709	-0.353	born	2	6.87	0	10	mudumalai
841	2	0	3	0.000547645	0.000750596	0.002626653	-0.002079008	-2.77	born	1	6.86	0	1	mudumalai
842	2	0	3	0.005949008	0.00133419	0.008334206	-0.002385198	-1.788	born	2	6.87	0	1	mudumalai
843	2	0	3	0.000821468	0.000769025	0.002592816	-0.001771348	-2.303	born	1	6.86	0	2	mudumalai
844	2	0	3	0.004521051	0.001312604	0.006915308	-0.002394257	-1.824	born	2	6.87	0	2	mudumalai
845	2	0	3	0.00109559	0.000629644	0.002150963	-0.001055373	-1.676	born	1	6.86	0	3	mudumalai
846	2	0	3	0.006840162	0.001296059	0.007987336	-0.001147174	-0.885	born	2	6.87	0	3	mudumalai
847	2	0	3	0.000821918	0.000736961	0.002765619	-0.001943701	-2.637	born	1	6.86	0	4	mudumalai
848	2	0	3	0.005656109	0.001500599	0.007559245	-0.001903136	-1.268	born	2	6.87	0	4	mudumalai
849	2	0	3	0.001370614	0.000897673	0.002646555	-0.001275941	-1.421	born	1	6.86	0	5	mudumalai
850	2	0	3	0.004809052	0.0013179	0.007247351	-0.002438298	-1.85	born	2	6.87	0	5	mudumalai
851	2	0	3	0.000547645	0.000693737	0.002229041	-0.001681396	-2.424	born	1	6.86	0	6	mudumalai
852	2	0	3	0.005306752	0.00122469	0.006735279	-0.001428528	-1.166	born	2	6.87	0	6	mudumalai
853	2	0	3	0.000273748	0.000839272	0.003036428	-0.002762681	-3.292	born	1	6.86	0	7	mudumalai
854	2	0	3	0.006283436	0.001720683	0.009081646	-0.00279821	-1.626	born	2	6.87	0	7	mudumalai
855	2	0	3	0.000821693	0.00065846	0.002331159	-0.001509466	-2.292	born	1	6.86	0	8	mudumalai
856	2	0	3	0.005656109	0.001416563	0.007803567	-0.002147458	-1.516	born	2	6.87	0	8	mudumalai
857	2	0	3	0.002188184	0.000700351	0.002627126	-0.000438942	-0.627	born	1	6.86	0	9	mudumalai
858	2	0	3	0.006340518	0.001303394	0.008076535	-0.001736017	-1.332	born	2	6.87	0	9	mudumalai
859	2	0	3	0.000547645	0.00061954	0.002088315	-0.001540669	-2.487	born	1	6.86	0	10	mudumalai
860	2	0	3	0.00530375	0.001189541	0.006318426	-0.001014676	-0.853	born	2	6.87	0	10	mudumalai
861	2	0	4	0.000547645	0.000537766	0.001136619	-0.000588974	-1.095	born	1	6.86	0	1	mudumalai
862	2	0	4	0.002261164	0.001168915	0.004644397	-0.002383232	-2.039	born	2	6.87	0	1	mudumalai
863	2	0	4	0	0.000569633	0.001149608	-0.001149608	-2.018	born	1	6.86	0	2	mudumalai
864	2	0	4	0.002266289	0.000978	0.003910927	-0.001644638	-1.682	born	2	6.87	0	2	mudumalai
865	2	0	4	0.000273898	0.000385945	0.000714261	-0.000440363	-1.141	born	1	6.86	0	3	mudumalai
866	2	0	4	0.001980198	0.001070058	0.005278024	-0.003297826	-3.082	born	2	6.87	0	3	mudumalai
867	2	0	4	0.000821693	0.000551902	0.001442617	-0.000620924	-1.125	born	1	6.86	0	4	mudumalai
868	2	0	4	0.001132182	0.001143405	0.004485791	-0.003353609	-2.933	born	2	6.87	0	4	mudumalai
869	2	0	4	0.000547495	0.000484518	0.001306837	-0.000759341	-1.567	born	1	6.86	0	5	mudumalai
870	2	0	4	0.001980198	0.000893058	0.004246563	-0.002266365	-2.538	born	2	6.87	0	5	mudumalai
871	2	0	4	0.000547795	0.000596336	0.001156629	-0.000608834	-1.021	born	1	6.86	0	6	mudumalai
872	2	0	4	0.000565931	0.000943806	0.00384627	-0.003280339	-3.476	born	2	6.87	0	6	mudumalai
873	2	0	4	0.000547795	0.000533123	0.001224915	-0.00067712	-1.27	born	1	6.86	0	7	mudumalai
874	2	0	4	0.001696833	0.001140803	0.004966699	-0.003269867	-2.866	born	2	6.87	0	7	mudumalai
875	2	0	4	0.000547795	0.00043078	0.000947191	-0.000399396	-0.927	born	1	6.86	0	8	mudumalai
876	2	0	4	0.003113501	0.001119834	0.004931519	-0.001818018	-1.623	born	2	6.87	0	8	mudumalai
877	2	0	4	0	0.000451627	0.000922747	-0.000922747	-2.043	born	1	6.86	0	9	mudumalai
878	2	0	4	0.002262443	0.000912969	0.00474324	-0.002480797	-2.717	born	2	6.87	0	9	mudumalai
879	2	0	4	0.000273898	0.000443721	0.000917877	-0.00064398	-1.451	born	1	6.86	0	10	mudumalai
880	2	0	4	0.001415629	0.000907026	0.003412704	-0.001997075	-2.202	born	2	6.87	0	10	mudumalai
881	2	1	1	0.023921712	0.001167726	0.021368855	0.002552858	2.186	born	1	6.86	0	1	mudumalai
882	2	1	1	0.098438703	0.001819384	0.093578395	0.004860308	2.671	born	2	6.87	0	1	mudumalai
883	2	1	1	0.027084775	0.000974116	0.023503043	0.003581732	3.677	born	1	6.86	0	2	mudumalai
884	2	1	1	0.100888929	0.002176652	0.094599842	0.006289087	2.889	born	2	6.87	0	2	mudumalai
885	2	1	1	0.024630542	0.000953418	0.021115754	0.003514788	3.687	born	1	6.86	0	3	mudumalai
886	2	1	1	0.099168831	0.001854633	0.091254808	0.007914023	4.267	born	2	6.87	0	3	mudumalai
887	2	1	1	0.021875254	0.000816847	0.019157261	0.002717992	3.327	born	1	6.86	0	4	mudumalai
888	2	1	1	0.102129447	0.002025889	0.096498753	0.005630694	2.779	born	2	6.87	0	4	mudumalai
889	2	1	1	0.025747733	0.000928099	0.02197775	0.003769983	4.062	born	1	6.86	0	5	mudumalai
890	2	1	1	0.100760263	0.002088646	0.094033616	0.006726647	3.221	born	2	6.87	0	5	mudumalai
891	2	1	1	0.023258378	0.001028563	0.019543221	0.003715157	3.612	born	1	6.86	0	6	mudumalai
892	2	1	1	0.102043068	0.002108447	0.092891322	0.009151746	4.341	born	2	6.87	0	6	mudumalai
893	2	1	1	0.021939337	0.000761339	0.019421753	0.002517584	3.307	born	1	6.86	0	7	mudumalai
894	2	1	1	0.097703472	0.001946466	0.091780161	0.00592331	3.043	born	2	6.87	0	7	mudumalai
895	2	1	1	0.026738681	0.000828356	0.02399876	0.002739921	3.308	born	1	6.86	0	8	mudumalai
896	2	1	1	0.101337552	0.001971365	0.094807577	0.006529975	3.312	born	2	6.87	0	8	mudumalai
897	2	1	1	0.025631569	0.001002828	0.021094945	0.004536623	4.524	born	1	6.86	0	9	mudumalai
898	2	1	1	0.100265869	0.001729084	0.094613987	0.005651881	3.269	born	2	6.87	0	9	mudumalai
899	2	1	1	0.019167579	0.001028031	0.016920738	0.002246842	2.186	born	1	6.86	0	10	mudumalai
900	2	1	1	0.1028845	0.00205347	0.095071082	0.007813418	3.805	born	2	6.87	0	10	mudumalai
901	2	1	2	0.003016178	0.000975124	0.003048203	-3.20E-05	-0.033	born	1	6.86	0	1	mudumalai
902	2	1	2	0.010180995	0.00159206	0.010487096	-0.000306101	-0.192	born	2	6.87	0	1	mudumalai
903	2	1	2	0.001642935	0.000943547	0.002971037	-0.001328101	-1.408	born	1	6.86	0	2	mudumalai
904	2	1	2	0.009335219	0.001709205	0.011589476	-0.002254257	-1.319	born	2	6.87	0	2	mudumalai
905	2	1	2	0.001370238	0.00082059	0.002842439	-0.001472201	-1.794	born	1	6.86	0	3	mudumalai
906	2	1	2	0.00980548	0.001728384	0.011785872	-0.001980392	-1.146	born	2	6.87	0	3	mudumalai
907	2	1	2	0.001915185	0.000759014	0.002579353	-0.000664168	-0.875	born	1	6.86	0	4	mudumalai
908	2	1	2	0.008953809	0.001966558	0.012305612	-0.003351802	-1.704	born	2	6.87	0	4	mudumalai
909	2	1	2	0.001368363	0.000859989	0.002597828	-0.001229465	-1.43	born	1	6.86	0	5	mudumalai
910	2	1	2	0.010082818	0.001869448	0.011973398	-0.00189058	-1.011	born	2	6.87	0	5	mudumalai
911	2	1	2	0.001919912	0.001014472	0.003200136	-0.001280224	-1.262	born	1	6.86	0	6	mudumalai
912	2	1	2	0.007074137	0.00185873	0.011435535	-0.004361398	-2.346	born	2	6.87	0	6	mudumalai
913	2	1	2	0.000273673	0.000704097	0.002223498	-0.001949825	-2.769	born	1	6.86	0	7	mudumalai
914	2	1	2	0.009332579	0.001947439	0.011720341	-0.002387762	-1.226	born	2	6.87	0	7	mudumalai
915	2	1	2	0.001915185	0.00070614	0.002611731	-0.000696547	-0.986	born	1	6.86	0	8	mudumalai
916	2	1	2	0.008961417	0.001820824	0.010658515	-0.001697098	-0.932	born	2	6.87	0	8	mudumalai
917	2	1	2	0.001368738	0.000883773	0.002948386	-0.001579648	-1.787	born	1	6.86	0	9	mudumalai
918	2	1	2	0.01121436	0.001908794	0.011831714	-0.000617354	-0.323	born	2	6.87	0	9	mudumalai
919	2	1	2	0.003835616	0.000947183	0.00333263	0.000502986	0.531	born	1	6.86	0	10	mudumalai
920	2	1	2	0.008774413	0.00188613	0.012185003	-0.003410591	-1.808	born	2	6.87	0	10	mudumalai
921	2	1	3	0.000820793	0.000827989	0.002509774	-0.001688981	-2.04	born	1	6.86	0	1	mudumalai
922	2	1	3	0.006281657	0.00125324	0.007102857	-0.000821199	-0.655	born	2	6.87	0	1	mudumalai
923	2	1	3	0.000547945	0.000751312	0.00233423	-0.001786285	-2.378	born	1	6.86	0	2	mudumalai
924	2	1	3	0.007409964	0.001486272	0.008564908	-0.001154944	-0.777	born	2	6.87	0	2	mudumalai
925	2	1	3	0.000821693	0.000680335	0.002252406	-0.001430713	-2.103	born	1	6.86	0	3	mudumalai
926	2	1	3	0.004246886	0.001438964	0.008219736	-0.003972851	-2.761	born	2	6.87	0	3	mudumalai
927	2	1	3	0.000821693	0.00071822	0.002132549	-0.001310856	-1.825	born	1	6.86	0	4	mudumalai
928	2	1	3	0.008822295	0.001289794	0.008175772	0.000646524	0.501	born	2	6.87	0	4	mudumalai
929	2	1	3	0.000273673	0.000686674	0.002239618	-0.001965945	-2.863	born	1	6.86	0	5	mudumalai
930	2	1	3	0.006063014	0.001318536	0.00828437	-0.002221356	-1.685	born	2	6.87	0	5	mudumalai
931	2	1	3	0.001094092	0.000738276	0.00259953	-0.001505438	-2.039	born	1	6.86	0	6	mudumalai
932	2	1	3	0.005498798	0.001323892	0.008279343	-0.002780544	-2.1	born	2	6.87	0	6	mudumalai
933	2	1	3	0.001370614	0.000600212	0.00162609	-0.000255476	-0.426	born	1	6.86	0	7	mudumalai
934	2	1	3	0.007080147	0.001512703	0.008396803	-0.001316656	-0.87	born	2	6.87	0	7	mudumalai
935	2	1	3	0.000547495	0.000622481	0.001990148	-0.001442653	-2.318	born	1	6.86	0	8	mudumalai
936	2	1	3	0.005306752	0.001372325	0.007429959	-0.002123208	-1.547	born	2	6.87	0	8	mudumalai
937	2	1	3	0	0.000690366	0.002531128	-0.002531128	-3.666	born	1	6.86	0	9	mudumalai
938	2	1	3	0.007012482	0.001415197	0.00844319	-0.001430708	-1.011	born	2	6.87	0	9	mudumalai
939	2	1	3	0.00109529	0.000816482	0.002975801	-0.001880511	-2.303	born	1	6.86	0	10	mudumalai
940	2	1	3	0.006909715	0.001641446	0.00887991	-0.001970195	-1.2	born	2	6.87	0	10	mudumalai
941	2	1	4	0.000273898	0.000521417	0.001137376	-0.000863479	-1.656	born	1	6.86	0	1	mudumalai
942	2	1	4	0.001131542	0.000997677	0.004765708	-0.003634167	-3.643	born	2	6.87	0	1	mudumalai
943	2	1	4	0.000273823	0.000431323	0.000744573	-0.00047075	-1.091	born	1	6.86	0	2	mudumalai
944	2	1	4	0.002264365	0.001054415	0.005152621	-0.002888256	-2.739	born	2	6.87	0	2	mudumalai
945	2	1	4	0.000547645	0.000502733	0.001143326	-0.00059568	-1.185	born	1	6.86	0	3	mudumalai
946	2	1	4	0.00311086	0.001099306	0.005196544	-0.002085684	-1.897	born	2	6.87	0	3	mudumalai
947	2	1	4	0	0.000475446	0.000758982	-0.000758982	-1.596	born	1	6.86	0	4	mudumalai
948	2	1	4	0.001981319	0.00122268	0.004855213	-0.002873894	-2.35	born	2	6.87	0	4	mudumalai
949	2	1	4	0.000273898	0.000511614	0.000814295	-0.000540397	-1.056	born	1	6.86	0	5	mudumalai
950	2	1	4	0.002545969	0.001014586	0.005146778	-0.002600809	-2.563	born	2	6.87	0	5	mudumalai
951	2	1	4	0.000273898	0.000489339	0.00122224	-0.000948343	-1.938	born	1	6.86	0	6	mudumalai
952	2	1	4	0.00311174	0.001056506	0.005022977	-0.001911237	-1.809	born	2	6.87	0	6	mudumalai
953	2	1	4	0.000273823	0.00036688	0.000587903	-0.000314081	-0.856	born	1	6.86	0	7	mudumalai
954	2	1	4	0.00310998	0.001093975	0.005354883	-0.002244903	-2.052	born	2	6.87	0	7	mudumalai
955	2	1	4	0.000547795	0.000422151	0.001153136	-0.000605341	-1.434	born	1	6.86	0	8	mudumalai
956	2	1	4	0.001697313	0.000964117	0.004466379	-0.002769066	-2.872	born	2	6.87	0	8	mudumalai
957	2	1	4	0.00109559	0.000506753	0.00153462	-0.00043903	-0.866	born	1	6.86	0	9	mudumalai
958	2	1	4	0.001413627	0.001054853	0.005104248	-0.003690621	-3.499	born	2	6.87	0	9	mudumalai
959	2	1	4	0.000273823	0.000593611	0.001125991	-0.000852169	-1.436	born	1	6.86	0	10	mudumalai
960	2	1	4	0.003113501	0.00125357	0.005513646	-0.002400145	-1.915	born	2	6.87	0	10	mudumalai
961	2	2	1	0.025322788	0.000995153	0.020965168	0.004357621	4.379	born	1	6.86	0	1	mudumalai
962	2	2	1	0.103731248	0.001990124	0.096607521	0.007123726	3.58	born	2	6.87	0	1	mudumalai
963	2	2	1	0.024360037	0.000826198	0.021282468	0.003077569	3.725	born	1	6.86	0	2	mudumalai
964	2	2	1	0.103110094	0.002280956	0.097357233	0.005752861	2.522	born	2	6.87	0	2	mudumalai
965	2	2	1	0.027555859	0.001027039	0.022423377	0.005132483	4.997	born	1	6.86	0	3	mudumalai
966	2	2	1	0.101317995	0.001681888	0.096082923	0.005235072	3.113	born	2	6.87	0	3	mudumalai
967	2	2	1	0.024289321	0.00100847	0.020484213	0.003805108	3.773	born	1	6.86	0	4	mudumalai
968	2	2	1	0.107034257	0.002033891	0.099144717	0.00788954	3.879	born	2	6.87	0	4	mudumalai
969	2	2	1	0.021627733	0.000847952	0.019489081	0.002138652	2.522	born	1	6.86	0	5	mudumalai
970	2	2	1	0.098295753	0.00196297	0.092718157	0.005577595	2.841	born	2	6.87	0	5	mudumalai
971	2	2	1	0.022167488	0.000817988	0.019501635	0.002665853	3.259	born	1	6.86	0	6	mudumalai
972	2	2	1	0.095753615	0.001950847	0.092069564	0.003684051	1.888	born	2	6.87	0	6	mudumalai
973	2	2	1	0.023934816	0.001020203	0.020908337	0.003026479	2.967	born	1	6.86	0	7	mudumalai
974	2	2	1	0.102392394	0.001886917	0.093587928	0.008804465	4.666	born	2	6.87	0	7	mudumalai
975	2	2	1	0.023258174	0.001033577	0.019210445	0.004047729	3.916	born	1	6.86	0	8	mudumalai
976	2	2	1	0.103803596	0.001960985	0.095331648	0.008471949	4.32	born	2	6.87	0	8	mudumalai
977	2	2	1	0.024082735	0.000853151	0.021244077	0.002838658	3.327	born	1	6.86	0	9	mudumalai
978	2	2	1	0.100895598	0.002028503	0.094477208	0.00641839	3.164	born	2	6.87	0	9	mudumalai
979	2	2	1	0.028535841	0.000945031	0.024665519	0.003870322	4.095	born	1	6.86	0	10	mudumalai
980	2	2	1	0.097441792	0.002117817	0.088269534	0.009172258	4.331	born	2	6.87	0	10	mudumalai
981	2	2	2	0.000821018	0.000897122	0.002601833	-0.001780815	-1.985	born	1	6.86	0	1	mudumalai
982	2	2	2	0.008766968	0.002005446	0.011506109	-0.002739141	-1.366	born	2	6.87	0	1	mudumalai
983	2	2	2	0.001916758	0.000829555	0.002893179	-0.000976421	-1.177	born	1	6.86	0	2	mudumalai
984	2	2	2	0.011780131	0.001667935	0.012210213	-0.000430082	-0.258	born	2	6.87	0	2	mudumalai
985	2	2	2	0.001916758	0.000987058	0.003506518	-0.00158976	-1.611	born	1	6.86	0	3	mudumalai
986	2	2	2	0.010195412	0.001678917	0.011317028	-0.001121616	-0.668	born	2	6.87	0	3	mudumalai
987	2	2	2	0.002463728	0.000990883	0.003350637	-0.000886908	-0.895	born	1	6.86	0	4	mudumalai
988	2	2	2	0.00990099	0.001585157	0.011235573	-0.001334583	-0.842	born	2	6.87	0	4	mudumalai
989	2	2	2	0.003285871	0.000768395	0.002865029	0.000420842	0.548	born	1	6.86	0	5	mudumalai
990	2	2	2	0.009903792	0.001654885	0.011405683	-0.001501891	-0.908	born	2	6.87	0	5	mudumalai
991	2	2	2	0.002193584	0.000791648	0.002529603	-0.000336019	-0.424	born	1	6.86	0	6	mudumalai
992	2	2	2	0.012069845	0.001684846	0.012111953	-4.21E-05	-0.025	born	2	6.87	0	6	mudumalai
993	2	2	2	0.003559693	0.000902765	0.003330215	0.000229479	0.254	born	1	6.86	0	7	mudumalai
994	2	2	2	0.007070136	0.00157583	0.010697665	-0.00362753	-2.302	born	2	6.87	0	7	mudumalai
995	2	2	2	0.002465753	0.000959351	0.003292587	-0.000826833	-0.862	born	1	6.86	0	8	mudumalai
996	2	2	2	0.009335219	0.001741929	0.012586733	-0.003251513	-1.867	born	2	6.87	0	8	mudumalai
997	2	2	2	0.003012048	0.000860257	0.002924196	8.79E-05	0.102	born	1	6.86	0	9	mudumalai
998	2	2	2	0.00990099	0.001812267	0.01177285	-0.00187186	-1.033	born	2	6.87	0	9	mudumalai
999	2	2	2	0.00109559	0.000805632	0.002946077	-0.001850486	-2.297	born	1	6.86	0	10	mudumalai
1000	2	2	2	0.010362772	0.001907599	0.012446284	-0.002083512	-1.092	born	2	6.87	0	10	mudumalai
1001	2	2	3	0.000548246	0.000669179	0.002369974	-0.001821729	-2.722	born	1	6.86	0	1	mudumalai
1002	2	2	3	0.005664118	0.001400712	0.007909955	-0.002245838	-1.603	born	2	6.87	0	1	mudumalai
1003	2	2	3	0.00109559	0.000735104	0.00270811	-0.00161252	-2.194	born	1	6.86	0	2	mudumalai
1004	2	2	3	0.005943957	0.001393382	0.008206463	-0.002262506	-1.624	born	2	6.87	0	2	mudumalai
1005	2	2	3	0.000547645	0.000818844	0.003027263	-0.002479618	-3.028	born	1	6.86	0	3	mudumalai
1006	2	2	3	0.006785411	0.001363282	0.007718957	-0.000933546	-0.685	born	2	6.87	0	3	mudumalai
1007	2	2	3	0.000547645	0.000706056	0.002504762	-0.001957117	-2.772	born	1	6.86	0	4	mudumalai
1008	2	2	3	0.00311174	0.001455587	0.007606108	-0.004494369	-3.088	born	2	6.87	0	4	mudumalai
1009	2	2	3	0.000821693	0.000639233	0.002478764	-0.001657071	-2.592	born	1	6.86	0	5	mudumalai
1010	2	2	3	0.007291637	0.001334069	0.007956427	-0.00066479	-0.498	born	2	6.87	0	5	mudumalai
1011	2	2	3	0.000273748	0.000716582	0.001987581	-0.001713833	-2.392	born	1	6.86	0	6	mudumalai
1012	2	2	3	0.007361268	0.001427231	0.008256541	-0.000895273	-0.627	born	2	6.87	0	6	mudumalai
1013	2	2	3	0.000821468	0.000718823	0.002798399	-0.001976931	-2.75	born	1	6.86	0	7	mudumalai
1014	2	2	3	0.004527448	0.001281706	0.006807729	-0.002280282	-1.779	born	2	6.87	0	7	mudumalai
1015	2	2	3	0.00109499	0.000878861	0.003089681	-0.00199469	-2.27	born	1	6.86	0	8	mudumalai
1016	2	2	3	0.007200666	0.001407625	0.008778755	-0.001578088	-1.121	born	2	6.87	0	8	mudumalai
1017	2	2	3	0.000273823	0.000724788	0.002413313	-0.002139491	-2.952	born	1	6.86	0	9	mudumalai
1018	2	2	3	0.004809052	0.00122756	0.007598885	-0.002789832	-2.273	born	2	6.87	0	9	mudumalai
1019	2	2	3	0.000821918	0.000724729	0.002367194	-0.001545276	-2.132	born	1	6.86	0	10	mudumalai
1020	2	2	3	0.005949008	0.001573344	0.009157506	-0.003208498	-2.039	born	2	6.87	0	10	mudumalai
1021	2	2	4	0	0.000413302	0.000752752	-0.000752752	-1.821	born	1	6.86	0	1	mudumalai
1022	2	2	4	0.00311174	0.001304881	0.005233133	-0.002121394	-1.626	born	2	6.87	0	1	mudumalai
1023	2	2	4	0.000821693	0.00051071	0.001331504	-0.000509811	-0.998	born	1	6.86	0	2	mudumalai
1024	2	2	4	0.001696833	0.001071473	0.004681235	-0.002984403	-2.785	born	2	6.87	0	2	mudumalai
1025	2	2	4	0.000273898	0.000537014	0.001375856	-0.001101958	-2.052	born	1	6.86	0	3	mudumalai
1026	2	2	4	0.001132503	0.001014086	0.004434514	-0.003302011	-3.256	born	2	6.87	0	3	mudumalai
1027	2	2	4	0	0.000510773	0.000906577	-0.000906577	-1.775	born	1	6.86	0	4	mudumalai
1028	2	2	4	0.003113501	0.001084562	0.005188521	-0.00207502	-1.913	born	2	6.87	0	4	mudumalai
1029	2	2	4	0.000273823	0.000571946	0.001165421	-0.000891599	-1.559	born	1	6.86	0	5	mudumalai
1030	2	2	4	0.001413627	0.001079905	0.004870185	-0.003456557	-3.201	born	2	6.87	0	5	mudumalai
1031	2	2	4	0.000273823	0.000501071	0.000934388	-0.000660566	-1.318	born	1	6.86	0	6	mudumalai
1032	2	2	4	0.001979638	0.001082975	0.00487583	-0.002896192	-2.674	born	2	6.87	0	6	mudumalai
1033	2	2	4	0.000273898	0.000525138	0.00155592	-0.001282022	-2.441	born	1	6.86	0	7	mudumalai
1034	2	2	4	0.001697793	0.001169528	0.004720075	-0.003022282	-2.584	born	2	6.87	0	7	mudumalai
1035	2	2	4	0	0.000637026	0.001219673	-0.001219673	-1.915	born	1	6.86	0	8	mudumalai
1036	2	2	4	0.001697313	0.001064771	0.00551672	-0.003819407	-3.587	born	2	6.87	0	8	mudumalai
1037	2	2	4	0	0.000433003	0.000808832	-0.000808832	-1.868	born	1	6.86	0	9	mudumalai
1038	2	2	4	0.002545969	0.000979903	0.004220664	-0.001674695	-1.709	born	2	6.87	0	9	mudumalai
1039	2	2	4	0.000547795	0.000509973	0.001060426	-0.000512631	-1.005	born	1	6.86	0	10	mudumalai
1040	2	2	4	0.001979078	0.001209655	0.005742066	-0.003762988	-3.111	born	2	6.87	0	10	mudumalai
1041	2	3	1	0.007308458	0.000578521	0.006162421	0.001146037	1.981	born	1	6.86	23.06	1	mudumalai
1042	2	3	1	0.046299563	0.001830867	0.037627057	0.008672506	4.737	born	2	6.87	42.76	1	mudumalai
1043	2	3	1	0.008130151	0.000562953	0.0065024	0.00162775	2.891	born	1	6.86	23.06	2	mudumalai
1044	2	3	1	0.052021396	0.002177017	0.043877781	0.008143615	3.741	born	2	6.87	42.76	2	mudumalai
1045	2	3	1	0.008035936	0.00051779	0.006438258	0.001597678	3.086	born	1	6.86	23.06	3	mudumalai
1046	2	3	1	0.047043177	0.002497135	0.039733531	0.007309646	2.927	born	2	6.87	42.76	3	mudumalai
1047	2	3	1	0.007304456	0.000475027	0.00596199	0.001342467	2.826	born	1	6.86	23.06	4	mudumalai
1048	2	3	1	0.046641005	0.002268506	0.039617732	0.007023273	3.096	born	2	6.87	42.76	4	mudumalai
1049	2	3	1	0.009053314	0.00052651	0.006648721	0.002404592	4.567	born	1	6.86	23.06	5	mudumalai
1050	2	3	1	0.046364178	0.002326346	0.037870937	0.008493242	3.651	born	2	6.87	42.76	5	mudumalai
1051	2	3	1	0.008401747	0.000665057	0.006169403	0.002232343	3.357	born	1	6.86	23.06	6	mudumalai
1052	2	3	1	0.047046439	0.0025332	0.039429726	0.007616713	3.007	born	2	6.87	42.76	6	mudumalai
1053	2	3	1	0.007312464	0.000519135	0.006511234	0.00080123	1.543	born	1	6.86	23.06	7	mudumalai
1054	2	3	1	0.044495324	0.002088587	0.037483199	0.007012125	3.357	born	2	6.87	42.76	7	mudumalai
1055	2	3	1	0.008404048	0.000550038	0.006545599	0.001858449	3.379	born	1	6.86	23.06	8	mudumalai
1056	2	3	1	0.048323222	0.002306014	0.041616291	0.006706931	2.908	born	2	6.87	42.76	8	mudumalai
1057	2	3	1	0.008404048	0.00058637	0.006899295	0.001504753	2.566	born	1	6.86	23.06	9	mudumalai
1058	2	3	1	0.048288297	0.002541075	0.040131954	0.008156343	3.21	born	2	6.87	42.76	9	mudumalai
1059	2	3	1	0.008132378	0.000531824	0.006057715	0.002074662	3.901	born	1	6.86	23.06	10	mudumalai
1060	2	3	1	0.047716085	0.002224122	0.040936343	0.006779742	3.048	born	2	6.87	42.76	10	mudumalai
1061	2	3	2	0.00109559	0.000643402	0.00177933	-0.00068374	-1.063	born	1	6.86	23.06	1	mudumalai
1062	2	3	2	0.015961942	0.002251838	0.015497124	0.000464818	0.206	born	2	6.87	42.76	1	mudumalai
1063	2	3	2	0.00109589	0.000678439	0.001747809	-0.000651919	-0.961	born	1	6.86	23.06	2	mudumalai
1064	2	3	2	0.016797762	0.002341306	0.015850244	0.000947518	0.405	born	2	6.87	42.76	2	mudumalai
1065	2	3	2	0.001368363	0.0006854	0.001835475	-0.000467111	-0.682	born	1	6.86	23.06	3	mudumalai
1066	2	3	2	0.015382133	0.00207169	0.015145525	0.000236608	0.114	born	2	6.87	42.76	3	mudumalai
1067	2	3	2	0.00109589	0.000547531	0.001790902	-0.000695012	-1.269	born	1	6.86	23.06	4	mudumalai
1068	2	3	2	0.01649129	0.002275796	0.015051549	0.001439741	0.633	born	2	6.87	42.76	4	mudumalai
1069	2	3	2	0.000822594	0.000542489	0.00187371	-0.001051116	-1.938	born	1	6.86	23.06	5	mudumalai
1070	2	3	2	0.015651964	0.002311728	0.01489293	0.000759035	0.328	born	2	6.87	42.76	5	mudumalai
1071	2	3	2	0.00109589	0.000723406	0.00200996	-0.000914069	-1.264	born	1	6.86	23.06	6	mudumalai
1072	2	3	2	0.016769275	0.002374308	0.015755261	0.001014014	0.427	born	2	6.87	42.76	6	mudumalai
1073	2	3	2	0.001641587	0.000615658	0.001587149	5.44E-05	0.088	born	1	6.86	23.06	7	mudumalai
1074	2	3	2	0.015638692	0.002581235	0.014524729	0.001113963	0.432	born	2	6.87	42.76	7	mudumalai
1075	2	3	2	0.001094391	0.000755626	0.001884454	-0.000790063	-1.046	born	1	6.86	23.06	8	mudumalai
1076	2	3	2	0.01623151	0.002420173	0.01514417	0.00108734	0.449	born	2	6.87	42.76	8	mudumalai
1077	2	3	2	0.001094391	0.000668229	0.001628003	-0.000533612	-0.799	born	1	6.86	23.06	9	mudumalai
1078	2	3	2	0.01593485	0.00259343	0.014539582	0.001395267	0.538	born	2	6.87	42.76	9	mudumalai
1079	2	3	2	0.00109499	0.000603036	0.001738466	-0.000643475	-1.067	born	1	6.86	23.06	10	mudumalai
1080	2	3	2	0.016788255	0.002265406	0.015003745	0.001784511	0.788	born	2	6.87	42.76	10	mudumalai
1081	2	3	3	0.001642486	0.000561455	0.001586585	5.59E-05	0.1	born	1	6.86	23.06	1	mudumalai
1082	2	3	3	0.022518225	0.002598683	0.022949828	-0.000431602	-0.166	born	2	6.87	42.76	1	mudumalai
1083	2	3	3	0.001094691	0.000642109	0.001476859	-0.000382168	-0.595	born	1	6.86	23.06	2	mudumalai
1084	2	3	3	0.022511855	0.002643467	0.023563651	-0.001051795	-0.398	born	2	6.87	42.76	2	mudumalai
1085	2	3	3	0.00109589	0.000611928	0.001598621	-0.00050273	-0.822	born	1	6.86	23.06	3	mudumalai
1086	2	3	3	0.022537357	0.00275725	0.022435615	0.000101743	0.037	born	2	6.87	42.76	3	mudumalai
1087	2	3	3	0.001369113	0.00063185	0.001638464	-0.000269351	-0.426	born	1	6.86	23.06	4	mudumalai
1088	2	3	3	0.022801191	0.002931931	0.022987149	-0.000185958	-0.063	born	2	6.87	42.76	4	mudumalai
1089	2	3	3	0.001094691	0.000612737	0.001781224	-0.000686533	-1.12	born	1	6.86	23.06	5	mudumalai
1090	2	3	3	0.02222897	0.00311561	0.023082796	-0.000853826	-0.274	born	2	6.87	42.76	5	mudumalai
1091	2	3	3	0.001642486	0.000799758	0.002187947	-0.000545462	-0.682	born	1	6.86	23.06	6	mudumalai
1092	2	3	3	0.022260456	0.002707307	0.023310682	-0.001050226	-0.388	born	2	6.87	42.76	6	mudumalai
1093	2	3	3	0.00109559	0.000693852	0.001500345	-0.000404755	-0.583	born	1	6.86	23.06	7	mudumalai
1094	2	3	3	0.022543742	0.002943015	0.022629168	-8.54E-05	-0.029	born	2	6.87	42.76	7	mudumalai
1095	2	3	3	0.001096792	0.000615024	0.001616975	-0.000520183	-0.846	born	1	6.86	23.06	8	mudumalai
1096	2	3	3	0.022241554	0.002947302	0.022232975	8.58E-06	0.003	born	2	6.87	42.76	8	mudumalai
1097	2	3	3	0.001096491	0.000556573	0.0015281	-0.000431609	-0.775	born	1	6.86	23.06	9	mudumalai
1098	2	3	3	0.02222897	0.002687059	0.022821552	-0.000592582	-0.221	born	2	6.87	42.76	9	mudumalai
1099	2	3	3	0.00109559	0.000618971	0.001832546	-0.000736956	-1.191	born	1	6.86	23.06	10	mudumalai
1100	2	3	3	0.022518225	0.00276733	0.022374152	0.000144074	0.052	born	2	6.87	42.76	10	mudumalai
1101	2	3	4	0.001643385	0.000519727	0.002155137	-0.000511752	-0.985	born	1	6.86	23.06	1	mudumalai
1102	2	3	4	0.027839215	0.002650212	0.036562686	-0.008723471	-3.292	born	2	6.87	42.76	1	mudumalai
1103	2	3	4	0.001369488	0.000517122	0.001966327	-0.00059684	-1.154	born	1	6.86	23.06	2	mudumalai
1104	2	3	4	0.028130058	0.002777408	0.036229782	-0.008099724	-2.916	born	2	6.87	42.76	2	mudumalai
1105	2	3	4	0.001369488	0.000523533	0.002005077	-0.000635589	-1.214	born	1	6.86	23.06	3	mudumalai
1106	2	3	4	0.028106199	0.002593766	0.035789992	-0.007683793	-2.962	born	2	6.87	42.76	3	mudumalai
1107	2	3	4	0.001643385	0.000543523	0.002028501	-0.000385116	-0.709	born	1	6.86	23.06	4	mudumalai
1108	2	3	4	0.0281221	0.00261324	0.036371777	-0.008249677	-3.157	born	2	6.87	42.76	4	mudumalai
1109	2	3	4	0.001369488	0.000476635	0.002042346	-0.000672858	-1.412	born	1	6.86	23.06	5	mudumalai
1110	2	3	4	0.028413024	0.00285194	0.0368202	-0.008407177	-2.948	born	2	6.87	42.76	5	mudumalai
1111	2	3	4	0.001369488	0.00049661	0.002146644	-0.000777156	-1.565	born	1	6.86	23.06	6	mudumalai
1112	2	3	4	0.02867165	0.002897712	0.036198598	-0.007526948	-2.598	born	2	6.87	42.76	6	mudumalai
1113	2	3	4	0.001369488	0.000468512	0.001821598	-0.00045211	-0.965	born	1	6.86	23.06	7	mudumalai
1114	2	3	4	0.027823473	0.002825727	0.03584895	-0.008025477	-2.84	born	2	6.87	42.76	7	mudumalai
1115	2	3	4	0.001368738	0.00052124	0.00192637	-0.000557632	-1.07	born	1	6.86	23.06	8	mudumalai
1116	2	3	4	0.027831342	0.002874288	0.035677046	-0.007845704	-2.73	born	2	6.87	42.76	8	mudumalai
1117	2	3	4	0.001369113	0.000484451	0.001917388	-0.000548276	-1.132	born	1	6.86	23.06	9	mudumalai
1118	2	3	4	0.028130058	0.002936871	0.037065056	-0.008934998	-3.042	born	2	6.87	42.76	9	mudumalai
1119	2	3	4	0.001369113	0.000530026	0.002054866	-0.000685753	-1.294	born	1	6.86	23.06	10	mudumalai
1120	2	3	4	0.02755633	0.003012397	0.036241986	-0.008685656	-2.883	born	2	6.87	42.76	10	mudumalai
1121	2	4	1	0.012606193	0.001494957	0.013491431	-0.000885237	-0.592	born	1	6.86	166.3	1	mudumalai
1122	2	4	1	0.036209335	0.003053458	0.037542068	-0.001332733	-0.436	born	2	6.87	177.03	1	mudumalai
1123	2	4	1	0.013154289	0.001737645	0.013439943	-0.000285654	-0.164	born	1	6.86	166.3	2	mudumalai
1124	2	4	1	0.036209335	0.00309705	0.038158355	-0.00194902	-0.629	born	2	6.87	177.03	2	mudumalai
1125	2	4	1	0.013147083	0.001724074	0.013512927	-0.000365844	-0.212	born	1	6.86	166.3	3	mudumalai
1126	2	4	1	0.036492221	0.003306752	0.038145845	-0.001653624	-0.5	born	2	6.87	177.03	3	mudumalai
1127	2	4	1	0.013139885	0.001704971	0.013685607	-0.000545722	-0.32	born	1	6.86	166.3	4	mudumalai
1128	2	4	1	0.036492221	0.003062467	0.03826723	-0.001775009	-0.58	born	2	6.87	177.03	4	mudumalai
1129	2	4	1	0.013143483	0.001550282	0.01367943	-0.000535947	-0.346	born	1	6.86	166.3	5	mudumalai
1130	2	4	1	0.036229833	0.003213041	0.037270184	-0.001040351	-0.324	born	2	6.87	177.03	5	mudumalai
1131	2	4	1	0.013139885	0.001566222	0.013553504	-0.000413619	-0.264	born	1	6.86	166.3	6	mudumalai
1132	2	4	1	0.036209335	0.003284561	0.03801172	-0.001802385	-0.549	born	2	6.87	177.03	6	mudumalai
1133	2	4	1	0.012322015	0.001811963	0.013240295	-0.00091828	-0.507	born	1	6.86	166.3	7	mudumalai
1134	2	4	1	0.036229833	0.0035164	0.03792986	-0.001700027	-0.483	born	2	6.87	177.03	7	mudumalai
1135	2	4	1	0.012595838	0.001808361	0.013940414	-0.001344576	-0.744	born	1	6.86	166.3	8	mudumalai
1136	2	4	1	0.036229833	0.003731301	0.037809795	-0.001579962	-0.423	born	2	6.87	177.03	8	mudumalai
1137	2	4	1	0.012315271	0.001923297	0.01377988	-0.001464609	-0.762	born	1	6.86	166.3	9	mudumalai
1138	2	4	1	0.036229833	0.003074067	0.037679817	-0.001449984	-0.472	born	2	6.87	177.03	9	mudumalai
1139	2	4	1	0.012873185	0.001826718	0.013408032	-0.000534846	-0.293	born	1	6.86	166.3	10	mudumalai
1140	2	4	1	0.036188861	0.002990721	0.037528237	-0.001339377	-0.448	born	2	6.87	177.03	10	mudumalai
1141	2	4	2	0.020456556	0.001757752	0.015745919	0.004710637	2.68	born	1	6.86	166.3	1	mudumalai
1142	2	4	2	0.056133735	0.003924842	0.060088482	-0.003954746	-1.008	born	2	6.87	177.03	1	mudumalai
1143	2	4	2	0.019914809	0.001798294	0.016207923	0.003706886	2.061	born	1	6.86	166.3	2	mudumalai
1144	2	4	2	0.056149619	0.003898189	0.059941134	-0.003791515	-0.973	born	2	6.87	177.03	2	mudumalai
1145	2	4	2	0.021032524	0.001909119	0.016410633	0.004621891	2.421	born	1	6.86	166.3	3	mudumalai
1146	2	4	2	0.056197325	0.004170775	0.06103184	-0.004834515	-1.159	born	2	6.87	177.03	3	mudumalai
1147	2	4	2	0.020484579	0.001812521	0.016489009	0.00399557	2.204	born	1	6.86	166.3	4	mudumalai
1148	2	4	2	0.055882466	0.00368748	0.059947411	-0.004064945	-1.102	born	2	6.87	177.03	4	mudumalai
1149	2	4	2	0.019936634	0.001964591	0.015711485	0.004225149	2.151	born	1	6.86	166.3	5	mudumalai
1150	2	4	2	0.056149619	0.003188536	0.06029575	-0.004146131	-1.3	born	2	6.87	177.03	5	mudumalai
1151	2	4	2	0.020775627	0.001863064	0.016378399	0.004397229	2.36	born	1	6.86	166.3	6	mudumalai
1152	2	4	2	0.056165512	0.003368525	0.060642167	-0.004476655	-1.329	born	2	6.87	177.03	6	mudumalai
1153	2	4	2	0.019936634	0.001932911	0.015693498	0.004243136	2.195	born	1	6.86	166.3	7	mudumalai
1154	2	4	2	0.056149619	0.003987649	0.060242803	-0.004093184	-1.026	born	2	6.87	177.03	7	mudumalai
1155	2	4	2	0.020490193	0.00193878	0.016255476	0.004234717	2.184	born	1	6.86	166.3	8	mudumalai
1156	2	4	2	0.05585085	0.00359147	0.060269208	-0.004418358	-1.23	born	2	6.87	177.03	8	mudumalai
1157	2	4	2	0.021300661	0.001625444	0.016152051	0.00514861	3.168	born	1	6.86	166.3	9	mudumalai
1158	2	4	2	0.05611786	0.004174433	0.06047197	-0.004354109	-1.043	born	2	6.87	177.03	9	mudumalai
1159	2	4	2	0.020478968	0.001806605	0.016087276	0.004391692	2.431	born	1	6.86	166.3	10	mudumalai
1160	2	4	2	0.056213245	0.003922882	0.060292582	-0.004079337	-1.04	born	2	6.87	177.03	10	mudumalai
1161	2	4	3	0.010682005	0.001890003	0.013641181	-0.002959176	-1.566	born	1	6.86	166.3	1	mudumalai
1162	2	4	3	0.054146997	0.003665085	0.050300949	0.003846048	1.049	born	2	6.87	177.03	1	mudumalai
1163	2	4	3	0.010958904	0.001653096	0.013895586	-0.002936682	-1.776	born	1	6.86	166.3	2	mudumalai
1164	2	4	3	0.054131688	0.003842406	0.050560752	0.003570936	0.929	born	2	6.87	177.03	2	mudumalai
1165	2	4	3	0.010402409	0.001929819	0.01371851	-0.003316101	-1.718	born	1	6.86	166.3	3	mudumalai
1166	2	4	3	0.054162314	0.003314993	0.050135666	0.004026649	1.215	born	2	6.87	177.03	3	mudumalai
1167	2	4	3	0.010952903	0.001931675	0.013678508	-0.002725606	-1.411	born	1	6.86	166.3	4	mudumalai
1168	2	4	3	0.054460606	0.0038266	0.050570726	0.00388988	1.017	born	2	6.87	177.03	4	mudumalai
1169	2	4	3	0.010128661	0.001794942	0.013334506	-0.003205845	-1.786	born	1	6.86	166.3	5	mudumalai
1170	2	4	3	0.054162314	0.003264279	0.050630382	0.003531932	1.082	born	2	6.87	177.03	5	mudumalai
1171	2	4	3	0.010946907	0.001794102	0.01369873	-0.002751822	-1.534	born	1	6.86	166.3	6	mudumalai
1172	2	4	3	0.054131688	0.003294712	0.050107011	0.004024677	1.222	born	2	6.87	177.03	6	mudumalai
1173	2	4	3	0.010949904	0.00178227	0.013752909	-0.002803005	-1.573	born	1	6.86	166.3	7	mudumalai
1174	2	4	3	0.054192975	0.00387513	0.050336937	0.003856038	0.995	born	2	6.87	177.03	7	mudumalai
1175	2	4	3	0.010949904	0.001734894	0.013406156	-0.002456252	-1.416	born	1	6.86	166.3	8	mudumalai
1176	2	4	3	0.054491444	0.004231605	0.050396696	0.004094749	0.968	born	2	6.87	177.03	8	mudumalai
1177	2	4	3	0.010684932	0.001679297	0.014096431	-0.003411499	-2.032	born	1	6.86	166.3	9	mudumalai
1178	2	4	3	0.054208319	0.003513957	0.050026008	0.004182311	1.19	born	2	6.87	177.03	9	mudumalai
1179	2	4	3	0.010676157	0.001770337	0.013734459	-0.003058302	-1.728	born	1	6.86	166.3	10	mudumalai
1180	2	4	3	0.05417764	0.003634859	0.050727537	0.003450103	0.949	born	2	6.87	177.03	10	mudumalai
1181	2	4	4	0.009805195	0.00150489	0.01068955	-0.000884355	-0.588	born	1	6.86	166.3	1	mudumalai
1182	2	4	4	0.046189906	0.002980652	0.044746352	0.001443554	0.484	born	2	6.87	177.03	1	mudumalai
1183	2	4	4	0.010621069	0.001525163	0.01110583	-0.00048476	-0.318	born	1	6.86	166.3	2	mudumalai
1184	2	4	4	0.046189906	0.003436181	0.044035091	0.002154815	0.627	born	2	6.87	177.03	2	mudumalai
1185	2	4	4	0.010350155	0.001553822	0.011281667	-0.000931512	-0.599	born	1	6.86	166.3	3	mudumalai
1186	2	4	4	0.046124592	0.003557865	0.043668876	0.002455716	0.69	born	2	6.87	177.03	3	mudumalai
1187	2	4	4	0.010626888	0.001287082	0.011353845	-0.000726957	-0.565	born	1	6.86	166.3	4	mudumalai
1188	2	4	4	0.04613764	0.002797225	0.044146144	0.001991496	0.712	born	2	6.87	177.03	4	mudumalai
1189	2	4	4	0.010626888	0.001705456	0.011094283	-0.000467395	-0.274	born	1	6.86	166.3	5	mudumalai
1190	2	4	4	0.045854755	0.003199347	0.044220479	0.001634276	0.511	born	2	6.87	177.03	5	mudumalai
1191	2	4	4	0.010076333	0.001585827	0.011300784	-0.001224451	-0.772	born	1	6.86	166.3	6	mudumalai
1192	2	4	4	0.046176828	0.002901399	0.04395015	0.002226678	0.767	born	2	6.87	177.03	6	mudumalai
1193	2	4	4	0.01035299	0.001476249	0.010863854	-0.000510864	-0.346	born	1	6.86	166.3	7	mudumalai
1194	2	4	4	0.045828826	0.003392254	0.04387004	0.001958785	0.577	born	2	6.87	177.03	7	mudumalai
1195	2	4	4	0.010623978	0.001730571	0.011045772	-0.000421794	-0.244	born	1	6.86	166.3	8	mudumalai
1196	2	4	4	0.046111551	0.00303042	0.044210647	0.001900904	0.627	born	2	6.87	177.03	8	mudumalai
1197	2	4	4	0.010900785	0.001455043	0.011174751	-0.000273966	-0.188	born	1	6.86	166.3	9	mudumalai
1198	2	4	4	0.046124592	0.003256654	0.04447721	0.001647383	0.506	born	2	6.87	177.03	9	mudumalai
1199	2	4	4	0.010626888	0.001617699	0.011405506	-0.000778618	-0.481	born	1	6.86	166.3	10	mudumalai
1200	2	4	4	0.046124592	0.003214433	0.044115353	0.002009239	0.625	born	2	6.87	177.03	10	mudumalai
1201	2	5	1	0.014441257	0.001779331	0.011684068	0.002757189	1.55	born	1	6.86	216.02	1	mudumalai
1202	2	5	1	0.12731049	0.006228292	0.110953536	0.016356954	2.626	born	2	6.87	228.09	1	mudumalai
1203	2	5	1	0.01369863	0.001610892	0.011735981	0.001962649	1.218	born	1	6.86	216.02	2	mudumalai
1204	2	5	1	0.12565644	0.006062206	0.111695051	0.013961389	2.303	born	2	6.87	228.08	2	mudumalai
1205	2	5	1	0.013619789	0.001748228	0.01130294	0.002316849	1.325	born	1	6.86	216.02	3	mudumalai
1206	2	5	1	0.122559401	0.006338497	0.113329569	0.009229832	1.456	born	2	6.87	228.08	3	mudumalai
1207	2	5	1	0.014445212	0.001669397	0.011758165	0.002687048	1.61	born	1	6.86	216.02	4	mudumalai
1208	2	5	1	0.129519043	0.005827372	0.115141624	0.014377419	2.467	born	2	6.87	228.08	4	mudumalai
1209	2	5	1	0.01444917	0.001592663	0.011870247	0.002578923	1.619	born	1	6.86	216.02	5	mudumalai
1210	2	5	1	0.125417544	0.005856722	0.109603644	0.015813899	2.7	born	2	6.87	228.08	5	mudumalai
1211	2	5	1	0.014175197	0.001552501	0.011365759	0.002809438	1.81	born	1	6.86	216.02	6	mudumalai
1212	2	5	1	0.126828073	0.006902195	0.114016107	0.012811966	1.856	born	2	6.87	228.09	6	mudumalai
1213	2	5	1	0.015254371	0.001522341	0.011842925	0.003411446	2.241	born	1	6.86	216.02	7	mudumalai
1214	2	5	1	0.127352437	0.006618493	0.113523438	0.013828999	2.089	born	2	6.87	228.08	7	mudumalai
1215	2	5	1	0.014437304	0.001408472	0.011470905	0.002966398	2.106	born	1	6.86	216.02	8	mudumalai
1216	2	5	1	0.12462989	0.005964377	0.110738858	0.013891032	2.329	born	2	6.87	228.08	8	mudumalai
1217	2	5	1	0.015266905	0.001722476	0.012061338	0.003205567	1.861	born	1	6.86	216.02	9	mudumalai
1218	2	5	1	0.121113207	0.005994369	0.109319332	0.011793874	1.967	born	2	6.87	228.08	9	mudumalai
1219	2	5	1	0.014433353	0.001694988	0.011360233	0.003073119	1.813	born	1	6.86	216.02	10	mudumalai
1220	2	5	1	0.120412252	0.00590375	0.111185592	0.00922666	1.563	born	2	6.87	228.08	10	mudumalai
1221	2	5	2	0.010502523	0.001707034	0.010792751	-0.000290228	-0.17	born	1	6.86	216.02	1	mudumalai
1222	2	5	2	0.138140713	0.006111119	0.14113176	-0.002991047	-0.489	born	2	6.87	228.09	1	mudumalai
1223	2	5	2	0.010491026	0.001610606	0.009967434	0.000523592	0.325	born	1	6.86	216.02	2	mudumalai
1224	2	5	2	0.143269385	0.007609598	0.142043577	0.001225808	0.161	born	2	6.87	228.08	2	mudumalai
1225	2	5	2	0.009680605	0.001738948	0.010427108	-0.000746502	-0.429	born	1	6.86	216.02	3	mudumalai
1226	2	5	2	0.14369822	0.00643709	0.142156302	0.001541918	0.24	born	2	6.87	228.08	3	mudumalai
1227	2	5	2	0.009670008	0.001812662	0.010344869	-0.000674861	-0.372	born	1	6.86	216.02	4	mudumalai
1228	2	5	2	0.138959881	0.006112289	0.142088766	-0.003128885	-0.512	born	2	6.87	228.08	4	mudumalai
1229	2	5	2	0.010764699	0.001764391	0.010918142	-0.000153443	-0.087	born	1	6.86	216.02	5	mudumalai
1230	2	5	2	0.133615898	0.007740728	0.140680779	-0.007064881	-0.913	born	2	6.87	228.08	5	mudumalai
1231	2	5	2	0.009478027	0.001933265	0.010237066	-0.000759039	-0.393	born	1	6.86	216.02	6	mudumalai
1232	2	5	2	0.140307623	0.00655161	0.143741503	-0.00343388	-0.524	born	2	6.87	228.09	6	mudumalai
1233	2	5	2	0.010505401	0.001788988	0.010456264	4.91E-05	0.027	born	1	6.86	216.02	7	mudumalai
1234	2	5	2	0.144043385	0.008131003	0.143267346	0.000776039	0.095	born	2	6.87	228.08	7	mudumalai
1235	2	5	2	0.009677954	0.001845782	0.010325402	-0.000647448	-0.351	born	1	6.86	216.02	8	mudumalai
1236	2	5	2	0.142447509	0.00726875	0.143110531	-0.000663023	-0.091	born	2	6.87	228.08	8	mudumalai
1237	2	5	2	0.009667362	0.001796756	0.010532705	-0.000865342	-0.482	born	1	6.86	216.02	9	mudumalai
1238	2	5	2	0.140293809	0.007175594	0.140708004	-0.000414195	-0.058	born	2	6.87	228.08	9	mudumalai
1239	2	5	2	0.010225749	0.001883037	0.010472085	-0.000246336	-0.131	born	1	6.86	216.02	10	mudumalai
1240	2	5	2	0.1418039	0.006794749	0.14299892	-0.00119502	-0.176	born	2	6.87	228.08	10	mudumalai
1241	2	5	3	0.009581166	0.001589214	0.009768475	-0.000187309	-0.118	born	1	6.86	216.02	1	mudumalai
1242	2	5	3	0.116870845	0.006886319	0.121493568	-0.004622723	-0.671	born	2	6.87	228.09	1	mudumalai
1243	2	5	3	0.009315068	0.001865498	0.00937093	-5.59E-05	-0.03	born	1	6.86	216.02	2	mudumalai
1244	2	5	3	0.114828165	0.007483813	0.12053408	-0.005705915	-0.762	born	2	6.87	228.08	2	mudumalai
1245	2	5	3	0.010128661	0.001719637	0.00959605	0.000532611	0.31	born	1	6.86	216.02	3	mudumalai
1246	2	5	3	0.119111242	0.006680312	0.121881407	-0.002770165	-0.415	born	2	6.87	228.08	3	mudumalai
1247	2	5	3	0.009315068	0.001735101	0.009502264	-0.000187196	-0.108	born	1	6.86	216.02	4	mudumalai
1248	2	5	3	0.118607521	0.007123999	0.121410764	-0.002803243	-0.393	born	2	6.87	228.08	4	mudumalai
1249	2	5	3	0.010408107	0.002051954	0.010077454	0.000330653	0.161	born	1	6.86	216.02	5	mudumalai
1250	2	5	3	0.121855736	0.006429596	0.119553976	0.00230176	0.358	born	2	6.87	228.08	5	mudumalai
1251	2	5	3	0.009586415	0.001952468	0.009670878	-8.45E-05	-0.043	born	1	6.86	216.02	6	mudumalai
1252	2	5	3	0.116089037	0.006629317	0.11990176	-0.003812723	-0.575	born	2	6.87	228.09	6	mudumalai
1253	2	5	3	0.009036145	0.001597869	0.010123777	-0.001087632	-0.681	born	1	6.86	216.02	7	mudumalai
1254	2	5	3	0.11207012	0.006548685	0.12045286	-0.00838274	-1.28	born	2	6.87	228.08	7	mudumalai
1255	2	5	3	0.009317621	0.001653078	0.009114178	0.000203444	0.123	born	1	6.86	216.02	8	mudumalai
1256	2	5	3	0.115501322	0.007034447	0.120063293	-0.004561971	-0.649	born	2	6.87	228.08	8	mudumalai
1257	2	5	3	0.009865717	0.001808534	0.009615933	0.000249783	0.138	born	1	6.86	216.02	9	mudumalai
1258	2	5	3	0.117525696	0.006971853	0.119329645	-0.001803949	-0.259	born	2	6.87	228.08	9	mudumalai
1259	2	5	3	0.009315068	0.001695657	0.009975345	-0.000660276	-0.389	born	1	6.86	216.02	10	mudumalai
1260	2	5	3	0.123882373	0.006301441	0.12053738	0.003344993	0.531	born	2	6.87	228.08	10	mudumalai
1261	2	5	4	0.009314865	0.001711445	0.011601563	-0.002286698	-1.336	born	1	6.86	216.02	1	mudumalai
1262	2	5	4	0.089737123	0.005433365	0.098368072	-0.008630949	-1.589	born	2	6.87	228.09	1	mudumalai
1263	2	5	4	0.008033694	0.001631614	0.010455431	-0.002421737	-1.484	born	1	6.86	216.02	2	mudumalai
1264	2	5	4	0.086870802	0.005494341	0.096333608	-0.009462806	-1.722	born	2	6.87	228.08	2	mudumalai
1265	2	5	4	0.00876707	0.001541182	0.010872355	-0.002105284	-1.366	born	1	6.86	216.02	3	mudumalai
1266	2	5	4	0.089314329	0.005931239	0.097244678	-0.007930349	-1.337	born	2	6.87	228.08	3	mudumalai
1267	2	5	4	0.008493173	0.001577947	0.010322338	-0.001829165	-1.159	born	1	6.86	216.02	4	mudumalai
1268	2	5	4	0.090139307	0.005716816	0.098531917	-0.00839261	-1.468	born	2	6.87	228.08	4	mudumalai
1269	2	5	4	0.008219275	0.001633709	0.010977866	-0.002758591	-1.689	born	1	6.86	216.02	5	mudumalai
1270	2	5	4	0.085748211	0.006337658	0.096837404	-0.011089194	-1.75	born	2	6.87	228.08	5	mudumalai
1271	2	5	4	0.009038492	0.001570395	0.011001632	-0.00196314	-1.25	born	1	6.86	216.02	6	mudumalai
1272	2	5	4	0.093213946	0.006094034	0.098823005	-0.005609059	-0.92	born	2	6.87	228.09	6	mudumalai
1273	2	5	4	0.00876707	0.001461842	0.01113556	-0.00236849	-1.62	born	1	6.86	216.02	7	mudumalai
1274	2	5	4	0.093100648	0.005354723	0.099312848	-0.006212201	-1.16	born	2	6.87	228.08	7	mudumalai
1275	2	5	4	0.008488523	0.001573696	0.011014584	-0.002526062	-1.605	born	1	6.86	216.02	8	mudumalai
1276	2	5	4	0.083515836	0.005375608	0.092287311	-0.008771475	-1.632	born	2	6.87	228.08	8	mudumalai
1277	2	5	4	0.008219275	0.001686449	0.010819257	-0.002599982	-1.542	born	1	6.86	216.02	9	mudumalai
1278	2	5	4	0.088176534	0.006006204	0.0977356	-0.009559066	-1.592	born	2	6.87	228.08	9	mudumalai
1279	2	5	4	0.008493173	0.00173515	0.010663064	-0.002169891	-1.251	born	1	6.86	216.02	10	mudumalai
1280	2	5	4	0.089620645	0.00530075	0.100921516	-0.011300871	-2.132	born	2	6.87	228.08	10	mudumalai
1281	2	6	1	0.028557802	0.001972615	0.024765167	0.003792635	1.923	born	1	6.86	236.28	1	mudumalai
1282	2	6	1	0.108637138	0.004607018	0.109886601	-0.001249463	-0.271	born	2	6.87	236.96	1	mudumalai
1283	2	6	1	0.027037095	0.001862284	0.023382347	0.003654748	1.963	born	1	6.86	236.28	2	mudumalai
1284	2	6	1	0.107272163	0.004788064	0.10798616	-0.000713997	-0.149	born	2	6.87	236.97	2	mudumalai
1285	2	6	1	0.027018187	0.001870156	0.023536793	0.003481394	1.862	born	1	6.86	236.29	3	mudumalai
1286	2	6	1	0.121515542	0.004369801	0.115960512	0.005555031	1.271	born	2	6.87	236.97	3	mudumalai
1287	2	6	1	0.033161079	0.002164561	0.028126432	0.005034648	2.326	born	1	6.86	236.28	4	mudumalai
1288	2	6	1	0.114993357	0.004596187	0.113517631	0.001475726	0.321	born	2	6.87	236.95	4	mudumalai
1289	2	6	1	0.029884312	0.002193416	0.027723536	0.002160776	0.985	born	1	6.86	236.27	5	mudumalai
1290	2	6	1	0.114998243	0.003881533	0.113621663	0.001376579	0.355	born	2	6.87	236.97	5	mudumalai
1291	2	6	1	0.029762213	0.001874295	0.027862606	0.001899607	1.014	born	1	6.86	236.29	6	mudumalai
1292	2	6	1	0.108352205	0.004738239	0.111280986	-0.002928781	-0.618	born	2	6.87	236.97	6	mudumalai
1293	2	6	1	0.032116886	0.002021481	0.029646537	0.002470349	1.222	born	1	6.86	236.28	7	mudumalai
1294	2	6	1	0.121788605	0.004909525	0.11782927	0.003959335	0.806	born	2	6.87	236.96	7	mudumalai
1295	2	6	1	0.022824507	0.002076728	0.024143564	-0.001319057	-0.635	born	1	6.86	236.28	8	mudumalai
1296	2	6	1	0.125559126	0.004969082	0.118537573	0.007021552	1.413	born	2	6.87	236.98	8	mudumalai
1297	2	6	1	0.023268546	0.001601086	0.022456609	0.000811937	0.507	born	1	6.86	236.29	9	mudumalai
1298	2	6	1	0.112644564	0.004693679	0.1161464	-0.003501836	-0.746	born	2	6.87	236.95	9	mudumalai
1299	2	6	1	0.024954035	0.001942834	0.024361818	0.000592218	0.305	born	1	6.86	236.26	10	mudumalai
1300	2	6	1	0.110932206	0.005346691	0.113609617	-0.002677411	-0.501	born	2	6.87	236.96	10	mudumalai
1301	2	6	2	0.021155579	0.002283829	0.022366651	-0.001211072	-0.53	born	1	6.86	236.28	1	mudumalai
1302	2	6	2	0.114122723	0.004779756	0.110668105	0.003454618	0.723	born	2	6.87	236.96	1	mudumalai
1303	2	6	2	0.02283838	0.002126941	0.022356932	0.000481448	0.226	born	1	6.86	236.28	2	mudumalai
1304	2	6	2	0.109488302	0.005446159	0.114845192	-0.00535689	-0.984	born	2	6.87	236.97	2	mudumalai
1305	2	6	2	0.020635817	0.002035951	0.02012985	0.000505967	0.249	born	1	6.86	236.29	3	mudumalai
1306	2	6	2	0.115531889	0.005092447	0.116106488	-0.0005746	-0.113	born	2	6.87	236.97	3	mudumalai
1307	2	6	2	0.02422798	0.002658013	0.024561975	-0.000333995	-0.126	born	1	6.86	236.28	4	mudumalai
1308	2	6	2	0.121942576	0.005036554	0.118984077	0.002958499	0.587	born	2	6.87	236.95	4	mudumalai
1309	2	6	2	0.026269468	0.002226342	0.023857661	0.002411807	1.083	born	1	6.86	236.27	5	mudumalai
1310	2	6	2	0.121863893	0.004999206	0.115430385	0.006433508	1.287	born	2	6.87	236.97	5	mudumalai
1311	2	6	2	0.023085956	0.002032161	0.021746379	0.001339577	0.659	born	1	6.86	236.29	6	mudumalai
1312	2	6	2	0.104371399	0.004075644	0.109437872	-0.005066473	-1.243	born	2	6.87	236.97	6	mudumalai
1313	2	6	2	0.02497999	0.002116631	0.023506601	0.001473389	0.696	born	1	6.86	236.28	7	mudumalai
1314	2	6	2	0.113480181	0.00487537	0.121132065	-0.007651884	-1.569	born	2	6.87	236.96	7	mudumalai
1315	2	6	2	0.024892213	0.002264965	0.023377028	0.001515185	0.669	born	1	6.86	236.28	8	mudumalai
1316	2	6	2	0.110351015	0.004580767	0.11967989	-0.009328874	-2.037	born	2	6.87	236.98	8	mudumalai
1317	2	6	2	0.018699971	0.001982412	0.020187385	-0.001487414	-0.75	born	1	6.86	236.29	9	mudumalai
1318	2	6	2	0.117598359	0.005241065	0.115740911	0.001857448	0.354	born	2	6.87	236.95	9	mudumalai
1319	2	6	2	0.020459824	0.002156796	0.021725559	-0.001265734	-0.587	born	1	6.86	236.26	10	mudumalai
1320	2	6	2	0.110945027	0.005235275	0.116852838	-0.005907811	-1.128	born	2	6.87	236.96	10	mudumalai
1321	2	6	3	0.017222526	0.002058398	0.022455779	-0.005233253	-2.542	born	1	6.86	236.28	1	mudumalai
1322	2	6	3	0.113140382	0.005523045	0.112089762	0.00105062	0.19	born	2	6.87	236.96	1	mudumalai
1323	2	6	3	0.014782371	0.002239657	0.02106293	-0.006280559	-2.804	born	1	6.86	236.28	2	mudumalai
1324	2	6	3	0.126612074	0.005163075	0.11460187	0.012010204	2.326	born	2	6.87	236.97	2	mudumalai
1325	2	6	3	0.016989446	0.002030971	0.019805555	-0.002816109	-1.387	born	1	6.86	236.29	3	mudumalai
1326	2	6	3	0.123056051	0.005433388	0.118926893	0.004129158	0.76	born	2	6.87	236.97	3	mudumalai
1327	2	6	3	0.019430761	0.002445748	0.02501849	-0.005587729	-2.285	born	1	6.86	236.28	4	mudumalai
1328	2	6	3	0.121050116	0.005200961	0.118979941	0.002070174	0.398	born	2	6.87	236.95	4	mudumalai
1329	2	6	3	0.018363669	0.002325113	0.022804374	-0.004440705	-1.91	born	1	6.86	236.27	5	mudumalai
1330	2	6	3	0.121351555	0.004917716	0.119370068	0.001981487	0.403	born	2	6.87	236.97	5	mudumalai
1331	2	6	3	0.016159129	0.002483208	0.020303297	-0.004144168	-1.669	born	1	6.86	236.29	6	mudumalai
1332	2	6	3	0.125876103	0.005328834	0.112689901	0.013186201	2.475	born	2	6.87	236.97	6	mudumalai
1333	2	6	3	0.0189035	0.001947188	0.022252548	-0.003349048	-1.72	born	1	6.86	236.28	7	mudumalai
1334	2	6	3	0.137902011	0.0053577	0.123344066	0.014557944	2.717	born	2	6.87	236.96	7	mudumalai
1335	2	6	3	0.021072797	0.002186352	0.022209915	-0.001137118	-0.52	born	1	6.86	236.28	8	mudumalai
1336	2	6	3	0.127782386	0.005532222	0.117566541	0.010215845	1.847	born	2	6.87	236.98	8	mudumalai
1337	2	6	3	0.017524644	0.002012203	0.019079813	-0.001555168	-0.773	born	1	6.86	236.29	9	mudumalai
1338	2	6	3	0.123902242	0.005042034	0.118545593	0.00535665	1.062	born	2	6.87	236.95	9	mudumalai
1339	2	6	3	0.017778993	0.002036404	0.020142881	-0.002363887	-1.161	born	1	6.86	236.26	10	mudumalai
1340	2	6	3	0.128891741	0.005429482	0.116144118	0.012747623	2.348	born	2	6.87	236.96	10	mudumalai
1341	2	6	4	0.023793628	0.001824421	0.021138646	0.002654982	1.455	born	1	6.86	236.28	1	mudumalai
1342	2	6	4	0.114131916	0.004378138	0.117379541	-0.003247626	-0.742	born	2	6.87	236.96	1	mudumalai
1343	2	6	4	0.02170568	0.001628024	0.019556536	0.002149143	1.32	born	1	6.86	236.28	2	mudumalai
1344	2	6	4	0.11296937	0.004437089	0.118899603	-0.005930233	-1.337	born	2	6.87	236.97	2	mudumalai
1345	2	6	4	0.017329136	0.001448511	0.018501018	-0.001171882	-0.809	born	1	6.86	236.29	3	mudumalai
1346	2	6	4	0.114933398	0.004449399	0.124041952	-0.009108554	-2.047	born	2	6.87	236.97	3	mudumalai
1347	2	6	4	0.023612263	0.001801954	0.022712652	0.000899611	0.499	born	1	6.86	236.28	4	mudumalai
1348	2	6	4	0.119258553	0.00482687	0.125770923	-0.00651237	-1.349	born	2	6.87	236.95	4	mudumalai
1349	2	6	4	0.020338678	0.001886506	0.020448435	-0.000109756	-0.058	born	1	6.86	236.27	5	mudumalai
1350	2	6	4	0.115383055	0.004195477	0.125171652	-0.009788597	-2.333	born	2	6.87	236.97	5	mudumalai
1351	2	6	4	0.018031889	0.001816596	0.017105554	0.000926335	0.51	born	1	6.86	236.29	6	mudumalai
1352	2	6	4	0.113026859	0.004010352	0.118179671	-0.005152812	-1.285	born	2	6.87	236.97	6	mudumalai
1353	2	6	4	0.02135816	0.001486057	0.021949607	-0.000591447	-0.398	born	1	6.86	236.28	7	mudumalai
1354	2	6	4	0.119487545	0.004938847	0.130367785	-0.01088024	-2.203	born	2	6.87	236.96	7	mudumalai
1355	2	6	4	0.021084337	0.001989932	0.020139632	0.000944705	0.475	born	1	6.86	236.28	8	mudumalai
1356	2	6	4	0.114988122	0.004905863	0.122877502	-0.007889381	-1.608	born	2	6.87	236.98	8	mudumalai
1357	2	6	4	0.018885745	0.001498419	0.016648997	0.002236749	1.493	born	1	6.86	236.29	9	mudumalai
1358	2	6	4	0.120089159	0.005130131	0.123798808	-0.003709649	-0.723	born	2	6.87	236.95	9	mudumalai
1359	2	6	4	0.021084337	0.001585402	0.018042906	0.003041431	1.918	born	1	6.86	236.26	10	mudumalai
1360	2	6	4	0.113957314	0.004271333	0.118133217	-0.004175903	-0.978	born	2	6.87	236.96	10	mudumalai
1361	2	7	1	0.028646326	0.001768588	0.026466308	0.002180018	1.233	born	1	6.86	237.21	1	mudumalai
1362	2	7	1	0.112925937	0.003971653	0.116059869	-0.003133932	-0.789	born	2	6.87	236.97	1	mudumalai
1363	2	7	1	0.029211136	0.001874698	0.025838771	0.003372365	1.799	born	1	6.86	237.2	2	mudumalai
1364	2	7	1	0.113619637	0.004346978	0.111645456	0.001974181	0.454	born	2	6.87	236.94	2	mudumalai
1365	2	7	1	0.033406353	0.001843751	0.030084443	0.00332191	1.802	born	1	6.86	237.2	3	mudumalai
1366	2	7	1	0.121323324	0.004364998	0.116057876	0.005265448	1.206	born	2	6.87	236.96	3	mudumalai
1367	2	7	1	0.031739636	0.001619792	0.027666496	0.00407314	2.515	born	1	6.86	237.2	4	mudumalai
1368	2	7	1	0.117890123	0.004093722	0.11780393	8.62E-05	0.021	born	2	6.87	236.97	4	mudumalai
1369	2	7	1	0.027700193	0.001605234	0.025534156	0.002166037	1.349	born	1	6.86	237.19	5	mudumalai
1370	2	7	1	0.113827255	0.004547002	0.114496514	-0.000669259	-0.147	born	2	6.87	236.95	5	mudumalai
1371	2	7	1	0.026819889	0.001706524	0.025448258	0.001371632	0.804	born	1	6.86	237.19	6	mudumalai
1372	2	7	1	0.116811649	0.004595691	0.111969043	0.004842606	1.054	born	2	6.87	236.96	6	mudumalai
1373	2	7	1	0.031886579	0.001641536	0.027868003	0.004018576	2.448	born	1	6.86	237.21	7	mudumalai
1374	2	7	1	0.116480959	0.004735265	0.112326772	0.004154187	0.877	born	2	6.87	236.96	7	mudumalai
1375	2	7	1	0.032479842	0.001968753	0.030110793	0.002369049	1.203	born	1	6.86	237.2	8	mudumalai
1376	2	7	1	0.112407311	0.004810062	0.114524626	-0.002117315	-0.44	born	2	6.87	236.96	8	mudumalai
1377	2	7	1	0.030537998	0.001922623	0.027323879	0.003214119	1.672	born	1	6.86	237.21	9	mudumalai
1378	2	7	1	0.122598435	0.004688412	0.114951712	0.007646723	1.631	born	2	6.87	236.98	9	mudumalai
1379	2	7	1	0.030209637	0.001906268	0.028360503	0.001849134	0.97	born	1	6.86	237.2	10	mudumalai
1380	2	7	1	0.114016593	0.004129871	0.111052927	0.002963665	0.718	born	2	6.87	236.96	10	mudumalai
1381	2	7	2	0.020144703	0.002247869	0.019839454	0.00030525	0.136	born	1	6.86	237.21	1	mudumalai
1382	2	7	2	0.11449307	0.005506412	0.119599841	-0.005106771	-0.927	born	2	6.87	236.97	1	mudumalai
1383	2	7	2	0.020996667	0.002222697	0.020883552	0.000113115	0.051	born	1	6.86	237.2	2	mudumalai
1384	2	7	2	0.118185044	0.005015819	0.118075841	0.000109204	0.022	born	2	6.87	236.94	2	mudumalai
1385	2	7	2	0.023157587	0.00178107	0.022105671	0.001051915	0.591	born	1	6.86	237.2	3	mudumalai
1386	2	7	2	0.104162218	0.004135806	0.114289463	-0.010127245	-2.449	born	2	6.87	236.96	3	mudumalai
1387	2	7	2	0.018517173	0.001987839	0.020197807	-0.001680634	-0.845	born	1	6.86	237.2	4	mudumalai
1388	2	7	2	0.114014998	0.004210545	0.118129091	-0.004114093	-0.977	born	2	6.87	236.97	4	mudumalai
1389	2	7	2	0.018777764	0.001907562	0.020052058	-0.001274294	-0.668	born	1	6.86	237.19	5	mudumalai
1390	2	7	2	0.110857021	0.005535354	0.114924525	-0.004067503	-0.735	born	2	6.87	236.95	5	mudumalai
1391	2	7	2	0.019741996	0.001966436	0.020640109	-0.000898113	-0.457	born	1	6.86	237.19	6	mudumalai
1392	2	7	2	0.108737862	0.005581121	0.114229586	-0.005491724	-0.984	born	2	6.87	236.96	6	mudumalai
1393	2	7	2	0.019835758	0.002061168	0.020041969	-0.000206211	-0.1	born	1	6.86	237.21	7	mudumalai
1394	2	7	2	0.107172646	0.004620289	0.112933866	-0.005761221	-1.247	born	2	6.87	236.96	7	mudumalai
1395	2	7	2	0.023530653	0.001856652	0.0215681	0.001962552	1.057	born	1	6.86	237.2	8	mudumalai
1396	2	7	2	0.123428421	0.005000161	0.11946889	0.003959531	0.792	born	2	6.87	236.96	8	mudumalai
1397	2	7	2	0.021164857	0.00217769	0.021829004	-0.000664146	-0.305	born	1	6.86	237.21	9	mudumalai
1398	2	7	2	0.111159986	0.004768395	0.114786951	-0.003626966	-0.761	born	2	6.87	236.98	9	mudumalai
1399	2	7	2	0.019763094	0.002028564	0.02028741	-0.000524316	-0.258	born	1	6.86	237.2	10	mudumalai
1400	2	7	2	0.114654038	0.004506668	0.115109527	-0.000455489	-0.101	born	2	6.87	236.96	10	mudumalai
1401	2	7	3	0.016180426	0.002169346	0.020619021	-0.004438596	-2.046	born	1	6.86	237.21	1	mudumalai
1402	2	7	3	0.139279917	0.005226951	0.12115382	0.018126097	3.468	born	2	6.87	236.97	1	mudumalai
1403	2	7	3	0.016993431	0.001690901	0.021318159	-0.004324728	-2.558	born	1	6.86	237.2	2	mudumalai
1404	2	7	3	0.119225152	0.005481065	0.119346475	-0.000121323	-0.022	born	2	6.87	236.94	2	mudumalai
1405	2	7	3	0.015603613	0.002057534	0.022732802	-0.007129188	-3.465	born	1	6.86	237.2	3	mudumalai
1406	2	7	3	0.12539395	0.00481982	0.114409318	0.010984632	2.279	born	2	6.87	236.96	3	mudumalai
1407	2	7	3	0.01724385	0.002153699	0.021191132	-0.003947282	-1.833	born	1	6.86	237.2	4	mudumalai
1408	2	7	3	0.13050971	0.005436499	0.119591783	0.010917927	2.008	born	2	6.87	236.97	4	mudumalai
1409	2	7	3	0.013968776	0.00214836	0.020299447	-0.006330672	-2.947	born	1	6.86	237.19	5	mudumalai
1410	2	7	3	0.123815553	0.004728463	0.114653309	0.009162244	1.938	born	2	6.87	236.95	5	mudumalai
1411	2	7	3	0.016438356	0.001947845	0.021615458	-0.005177101	-2.658	born	1	6.86	237.19	6	mudumalai
1412	2	7	3	0.124934998	0.005411741	0.115266346	0.009668653	1.787	born	2	6.87	236.96	6	mudumalai
1413	2	7	3	0.017803342	0.002188231	0.021645425	-0.003842083	-1.756	born	1	6.86	237.21	7	mudumalai
1414	2	7	3	0.126919879	0.004793973	0.117899756	0.009020123	1.882	born	2	6.87	236.96	7	mudumalai
1415	2	7	3	0.01477271	0.0022292	0.021561208	-0.006788497	-3.045	born	1	6.86	237.2	8	mudumalai
1416	2	7	3	0.125721559	0.005441964	0.122220437	0.003501122	0.643	born	2	6.87	236.96	8	mudumalai
1417	2	7	3	0.015628892	0.001971186	0.021526576	-0.005897684	-2.992	born	1	6.86	237.21	9	mudumalai
1418	2	7	3	0.12327908	0.00551149	0.118415638	0.004863442	0.882	born	2	6.87	236.98	9	mudumalai
1419	2	7	3	0.017801165	0.00204702	0.02179838	-0.003997215	-1.953	born	1	6.86	237.2	10	mudumalai
1420	2	7	3	0.122877924	0.005113171	0.118480309	0.004397615	0.86	born	2	6.87	236.96	10	mudumalai
1421	2	7	4	0.021157907	0.001582677	0.019198519	0.001959389	1.238	born	1	6.86	237.21	1	mudumalai
1422	2	7	4	0.10965303	0.004908944	0.119478494	-0.009825464	-2.002	born	2	6.87	236.97	1	mudumalai
1423	2	7	4	0.021202094	0.001572134	0.02036297	0.000839123	0.534	born	1	6.86	237.2	2	mudumalai
1424	2	7	4	0.118631899	0.005133031	0.120597268	-0.001965369	-0.383	born	2	6.87	236.94	2	mudumalai
1425	2	7	4	0.02136401	0.001511635	0.018598273	0.002765737	1.83	born	1	6.86	237.2	3	mudumalai
1426	2	7	4	0.115341	0.004084198	0.121462034	-0.006121034	-1.499	born	2	6.87	236.96	3	mudumalai
1427	2	7	4	0.020542317	0.001846229	0.018985432	0.001556885	0.843	born	1	6.86	237.2	4	mudumalai
1428	2	7	4	0.115101704	0.004479269	0.122024913	-0.006923209	-1.546	born	2	6.87	236.97	4	mudumalai
1429	2	7	4	0.026013143	0.001905883	0.020576295	0.005436849	2.853	born	1	6.86	237.19	5	mudumalai
1430	2	7	4	0.116137249	0.004843461	0.120550342	-0.004413092	-0.911	born	2	6.87	236.95	5	mudumalai
1431	2	7	4	0.025691427	0.001798735	0.020990096	0.004701331	2.614	born	1	6.86	237.19	6	mudumalai
1432	2	7	4	0.108477591	0.004614728	0.117485703	-0.009008112	-1.952	born	2	6.87	236.96	6	mudumalai
1433	2	7	4	0.020348569	0.001848461	0.020334755	1.38E-05	0.007	born	1	6.86	237.21	7	mudumalai
1434	2	7	4	0.117231165	0.004533808	0.124621742	-0.007390577	-1.63	born	2	6.87	236.96	7	mudumalai
1435	2	7	4	0.022649721	0.001733753	0.020179589	0.002470132	1.425	born	1	6.86	237.2	8	mudumalai
1436	2	7	4	0.116571075	0.005014863	0.121872894	-0.005301819	-1.057	born	2	6.87	236.96	8	mudumalai
1437	2	7	4	0.024904339	0.001890217	0.021561621	0.003342718	1.768	born	1	6.86	237.21	9	mudumalai
1438	2	7	4	0.115594358	0.00453264	0.124488244	-0.008893887	-1.962	born	2	6.87	236.98	9	mudumalai
1439	2	7	4	0.025278725	0.001844354	0.022600216	0.002678509	1.452	born	1	6.86	237.2	10	mudumalai
1440	2	7	4	0.116227357	0.004589204	0.123102417	-0.00687506	-1.498	born	2	6.87	236.96	10	mudumalai
1441	2	8	1	0.028454891	0.001986736	0.027138837	0.001316054	0.662	born	1	6.86	237.2	1	mudumalai
1442	2	8	1	0.120232635	0.005299699	0.118483795	0.00174884	0.33	born	2	6.87	236.96	1	mudumalai
1443	2	8	1	0.030105642	0.001825923	0.030880882	-0.00077524	-0.425	born	1	6.86	237.2	2	mudumalai
1444	2	8	1	0.120895407	0.00493576	0.118004641	0.002890766	0.586	born	2	6.87	236.98	2	mudumalai
1445	2	8	1	0.028474366	0.002097074	0.023845245	0.004629121	2.207	born	1	6.86	237.2	3	mudumalai
1446	2	8	1	0.110374752	0.004489522	0.113330919	-0.002956167	-0.658	born	2	6.87	236.96	3	mudumalai
1447	2	8	1	0.025458527	0.001817163	0.025977125	-0.000518598	-0.285	born	1	6.86	237.2	4	mudumalai
1448	2	8	1	0.112061583	0.003736724	0.107833215	0.004228367	1.132	born	2	6.87	236.97	4	mudumalai
1449	2	8	1	0.027930367	0.001760714	0.023685954	0.004244413	2.411	born	1	6.86	237.21	5	mudumalai
1450	2	8	1	0.120749987	0.003819531	0.115931667	0.004818319	1.261	born	2	6.87	236.97	5	mudumalai
1451	2	8	1	0.026955072	0.001598378	0.024193477	0.002761596	1.728	born	1	6.86	237.2	6	mudumalai
1452	2	8	1	0.12418425	0.004548027	0.120132439	0.00405181	0.891	born	2	6.87	236.95	6	mudumalai
1453	2	8	1	0.024146455	0.001882589	0.024075933	7.05E-05	0.037	born	1	6.86	237.2	7	mudumalai
1454	2	8	1	0.113173668	0.004186877	0.113102951	7.07E-05	0.017	born	2	6.87	236.96	7	mudumalai
1455	2	8	1	0.0302905	0.002108076	0.026867327	0.003423173	1.624	born	1	6.86	237.2	8	mudumalai
1456	2	8	1	0.120427296	0.004627084	0.119336226	0.00109107	0.236	born	2	6.87	236.95	8	mudumalai
1457	2	8	1	0.031558096	0.001878654	0.028050718	0.003507378	1.867	born	1	6.86	237.2	9	mudumalai
1458	2	8	1	0.118501408	0.004241287	0.114686296	0.003815112	0.9	born	2	6.87	236.97	9	mudumalai
1459	2	8	1	0.03151067	0.002015323	0.02851736	0.002993311	1.485	born	1	6.86	237.2	10	mudumalai
1460	2	8	1	0.113263941	0.004060434	0.109580956	0.003682985	0.907	born	2	6.87	236.97	10	mudumalai
1461	2	8	2	0.020985584	0.002098646	0.02089787	8.77E-05	0.042	born	1	6.86	237.2	1	mudumalai
1462	2	8	2	0.116315094	0.005491757	0.116054361	0.000260733	0.047	born	2	6.87	236.96	1	mudumalai
1463	2	8	2	0.020926827	0.002189925	0.020915354	1.15E-05	0.005	born	1	6.86	237.2	2	mudumalai
1464	2	8	2	0.110838138	0.005202893	0.115953844	-0.005115705	-0.983	born	2	6.87	236.98	2	mudumalai
1465	2	8	2	0.017478384	0.002344784	0.01987461	-0.002396226	-1.022	born	1	6.86	237.2	3	mudumalai
1466	2	8	2	0.110257426	0.004712722	0.11557933	-0.005321904	-1.129	born	2	6.87	236.96	3	mudumalai
1467	2	8	2	0.018820216	0.001950433	0.019114503	-0.000294287	-0.151	born	1	6.86	237.2	4	mudumalai
1468	2	8	2	0.105583714	0.004581977	0.110406505	-0.004822791	-1.053	born	2	6.87	236.97	4	mudumalai
1469	2	8	2	0.01802758	0.001945652	0.019847025	-0.001819445	-0.935	born	1	6.86	237.21	5	mudumalai
1470	2	8	2	0.101799755	0.005453962	0.114461989	-0.012662234	-2.322	born	2	6.87	236.97	5	mudumalai
1471	2	8	2	0.018593819	0.001875383	0.01986964	-0.001275821	-0.68	born	1	6.86	237.2	6	mudumalai
1472	2	8	2	0.122624164	0.005567594	0.121789988	0.000834176	0.15	born	2	6.87	236.95	6	mudumalai
1473	2	8	2	0.022085895	0.001932351	0.01999421	0.002091685	1.082	born	1	6.86	237.2	7	mudumalai
1474	2	8	2	0.109953926	0.004370545	0.113190683	-0.003236757	-0.741	born	2	6.87	236.96	7	mudumalai
1475	2	8	2	0.018209893	0.002131047	0.020209942	-0.002000049	-0.939	born	1	6.86	237.2	8	mudumalai
1476	2	8	2	0.111704444	0.005035406	0.115221485	-0.003517041	-0.698	born	2	6.87	236.95	8	mudumalai
1477	2	8	2	0.020812425	0.002174099	0.022241028	-0.001428603	-0.657	born	1	6.86	237.2	9	mudumalai
1478	2	8	2	0.112145624	0.005437369	0.116692666	-0.004547041	-0.836	born	2	6.87	236.97	9	mudumalai
1479	2	8	2	0.023255008	0.002380775	0.021401522	0.001853487	0.779	born	1	6.86	237.2	10	mudumalai
1480	2	8	2	0.108536955	0.005059742	0.110035618	-0.001498663	-0.296	born	2	6.87	236.97	10	mudumalai
1481	2	8	3	0.017240846	0.002102515	0.021242486	-0.00400164	-1.903	born	1	6.86	237.2	1	mudumalai
1482	2	8	3	0.118796938	0.005320819	0.114295703	0.004501235	0.846	born	2	6.87	236.96	1	mudumalai
1483	2	8	3	0.018642591	0.002119043	0.022346493	-0.003703902	-1.748	born	1	6.86	237.2	2	mudumalai
1484	2	8	3	0.126978772	0.005716242	0.119788631	0.00719014	1.258	born	2	6.87	236.98	2	mudumalai
1485	2	8	3	0.017003414	0.002324582	0.020551229	-0.003547815	-1.526	born	1	6.86	237.2	3	mudumalai
1486	2	8	3	0.134882377	0.005475619	0.116562572	0.018319805	3.346	born	2	6.87	236.96	3	mudumalai
1487	2	8	3	0.015076754	0.002092686	0.019082736	-0.004005982	-1.914	born	1	6.86	237.2	4	mudumalai
1488	2	8	3	0.120028071	0.005029886	0.114755731	0.00527234	1.048	born	2	6.87	236.97	4	mudumalai
1489	2	8	3	0.016716909	0.00187	0.020353603	-0.003636694	-1.945	born	1	6.86	237.21	5	mudumalai
1490	2	8	3	0.130672793	0.005678039	0.117587428	0.013085365	2.305	born	2	6.87	236.97	5	mudumalai
1491	2	8	3	0.017255546	0.00209376	0.020382553	-0.003127006	-1.493	born	1	6.86	237.2	6	mudumalai
1492	2	8	3	0.127871755	0.005426513	0.124135437	0.003736318	0.689	born	2	6.87	236.95	6	mudumalai
1493	2	8	3	0.016972351	0.002114781	0.020584604	-0.003612252	-1.708	born	1	6.86	237.2	7	mudumalai
1494	2	8	3	0.123940575	0.005265759	0.114487014	0.00945356	1.795	born	2	6.87	236.96	7	mudumalai
1495	2	8	3	0.015338263	0.002001453	0.020741894	-0.005403631	-2.7	born	1	6.86	237.2	8	mudumalai
1496	2	8	3	0.129087856	0.005316801	0.118505103	0.010582753	1.99	born	2	6.87	236.95	8	mudumalai
1497	2	8	3	0.020258442	0.002174263	0.022938275	-0.002679834	-1.233	born	1	6.86	237.2	9	mudumalai
1498	2	8	3	0.124991367	0.004944517	0.116547587	0.008443781	1.708	born	2	6.87	236.97	9	mudumalai
1499	2	8	3	0.016419379	0.002519907	0.021806351	-0.005386972	-2.138	born	1	6.86	237.2	10	mudumalai
1500	2	8	3	0.121010688	0.00511126	0.112739723	0.008270965	1.618	born	2	6.87	236.97	10	mudumalai
1501	2	8	4	0.022829336	0.001824679	0.020214741	0.002614595	1.433	born	1	6.86	237.2	1	mudumalai
1502	2	8	4	0.115630212	0.004974865	0.122176417	-0.006546205	-1.316	born	2	6.87	236.96	1	mudumalai
1503	2	8	4	0.024911492	0.00169523	0.020429215	0.004482277	2.644	born	1	6.86	237.2	2	mudumalai
1504	2	8	4	0.123556839	0.004953479	0.128535922	-0.004979083	-1.005	born	2	6.87	236.98	2	mudumalai
1505	2	8	4	0.023844403	0.001792026	0.022532024	0.001312379	0.732	born	1	6.86	237.2	3	mudumalai
1506	2	8	4	0.11348349	0.004493585	0.123532818	-0.010049328	-2.236	born	2	6.87	236.96	3	mudumalai
1507	2	8	4	0.025356864	0.001716044	0.0205472	0.004809665	2.803	born	1	6.86	237.2	4	mudumalai
1508	2	8	4	0.110365143	0.00470102	0.11505986	-0.004694716	-0.999	born	2	6.87	236.97	4	mudumalai
1509	2	8	4	0.020442793	0.001661509	0.01923038	0.001212413	0.73	born	1	6.86	237.21	5	mudumalai
1510	2	8	4	0.117918355	0.004850331	0.123148278	-0.005229923	-1.078	born	2	6.87	236.97	5	mudumalai
1511	2	8	4	0.021911805	0.001873297	0.020272509	0.001639296	0.875	born	1	6.86	237.2	6	mudumalai
1512	2	8	4	0.119837494	0.00454763	0.128460553	-0.008623059	-1.896	born	2	6.87	236.95	6	mudumalai
1513	2	8	4	0.021735299	0.001577611	0.020292268	0.001443031	0.915	born	1	6.86	237.2	7	mudumalai
1514	2	8	4	0.110905826	0.004661329	0.117195878	-0.006290052	-1.349	born	2	6.87	236.96	7	mudumalai
1515	2	8	4	0.024867967	0.001793626	0.020867339	0.004000629	2.23	born	1	6.86	237.2	8	mudumalai
1516	2	8	4	0.118829041	0.004725445	0.127001456	-0.008172415	-1.729	born	2	6.87	236.95	8	mudumalai
1517	2	8	4	0.021170262	0.001615911	0.020556518	0.000613743	0.38	born	1	6.86	237.2	9	mudumalai
1518	2	8	4	0.111358535	0.004354838	0.119092039	-0.007733504	-1.776	born	2	6.87	236.97	9	mudumalai
1519	2	8	4	0.021084337	0.001756278	0.020545452	0.000538886	0.307	born	1	6.86	237.2	10	mudumalai
1520	2	8	4	0.108432789	0.004707813	0.118866677	-0.010433888	-2.216	born	2	6.87	236.97	10	mudumalai
1521	2	9	1	0.029960563	0.002220348	0.027654589	0.002305974	1.039	born	1	6.86	237.2	1	mudumalai
1522	2	9	1	0.122104462	0.005061491	0.113251124	0.008853337	1.749	born	2	6.87	236.97	1	mudumalai
1523	2	9	1	0.029517797	0.001966257	0.025665538	0.003852259	1.959	born	1	6.86	237.2	2	mudumalai
1524	2	9	1	0.122393127	0.004640526	0.119189438	0.003203689	0.69	born	2	6.87	236.97	2	mudumalai
1525	2	9	1	0.026984176	0.001843714	0.028843881	-0.001859705	-1.009	born	1	6.86	237.19	3	mudumalai
1526	2	9	1	0.114336588	0.004508173	0.114023622	0.000312966	0.069	born	2	6.87	236.97	3	mudumalai
1527	2	9	1	0.024672486	0.00194703	0.024369694	0.000302791	0.156	born	1	6.86	237.2	4	mudumalai
1528	2	9	1	0.11589278	0.004414704	0.11538547	0.000507311	0.115	born	2	6.87	236.97	4	mudumalai
1529	2	9	1	0.029580903	0.001756878	0.02878986	0.000791043	0.45	born	1	6.86	237.2	5	mudumalai
1530	2	9	1	0.115409263	0.004649271	0.117621932	-0.002212669	-0.476	born	2	6.87	236.96	5	mudumalai
1531	2	9	1	0.031776415	0.002135694	0.028304721	0.003471694	1.626	born	1	6.86	237.19	6	mudumalai
1532	2	9	1	0.113813695	0.004753671	0.111356435	0.00245726	0.517	born	2	6.87	236.96	6	mudumalai
1533	2	9	1	0.026876228	0.001641657	0.024620739	0.002255489	1.374	born	1	6.86	237.19	7	mudumalai
1534	2	9	1	0.111407768	0.00458555	0.112368459	-0.000960691	-0.21	born	2	6.87	236.97	7	mudumalai
1535	2	9	1	0.029993123	0.001942677	0.025279731	0.004713392	2.426	born	1	6.86	237.2	8	mudumalai
1536	2	9	1	0.10747179	0.004429878	0.105935473	0.001536317	0.347	born	2	6.87	236.97	8	mudumalai
1537	2	9	1	0.029661949	0.001987747	0.027293976	0.002367973	1.191	born	1	6.86	237.18	9	mudumalai
1538	2	9	1	0.115702884	0.004266121	0.114338563	0.001364321	0.32	born	2	6.87	236.96	9	mudumalai
1539	2	9	1	0.02859565	0.001949218	0.025085403	0.003510247	1.801	born	1	6.86	237.21	10	mudumalai
1540	2	9	1	0.131083034	0.004547884	0.123619119	0.007463915	1.641	born	2	6.87	236.96	10	mudumalai
1541	2	9	2	0.020537277	0.002084448	0.020628624	-9.13E-05	-0.044	born	1	6.86	237.2	1	mudumalai
1542	2	9	2	0.106169213	0.005222628	0.117500653	-0.01133144	-2.17	born	2	6.87	236.97	1	mudumalai
1543	2	9	2	0.018776057	0.002097873	0.019974457	-0.001198399	-0.571	born	1	6.86	237.2	2	mudumalai
1544	2	9	2	0.108262877	0.005430411	0.115419929	-0.007157053	-1.318	born	2	6.87	236.97	2	mudumalai
1545	2	9	2	0.022072049	0.001969694	0.021574123	0.000497926	0.253	born	1	6.86	237.19	3	mudumalai
1546	2	9	2	0.116347087	0.005315603	0.115145097	0.001201989	0.226	born	2	6.87	236.97	3	mudumalai
1547	2	9	2	0.022347471	0.002110624	0.020037088	0.002310382	1.095	born	1	6.86	237.2	4	mudumalai
1548	2	9	2	0.10948244	0.005329185	0.114585037	-0.005102597	-0.957	born	2	6.87	236.97	4	mudumalai
1549	2	9	2	0.019947213	0.002212331	0.020619127	-0.000671914	-0.304	born	1	6.86	237.2	5	mudumalai
1550	2	9	2	0.121886428	0.004579656	0.118171112	0.003715316	0.811	born	2	6.87	236.96	5	mudumalai
1551	2	9	2	0.022379233	0.002311545	0.022166472	0.000212761	0.092	born	1	6.86	237.19	6	mudumalai
1552	2	9	2	0.113718709	0.005281482	0.114659681	-0.000940972	-0.178	born	2	6.87	236.96	6	mudumalai
1553	2	9	2	0.016750469	0.00213824	0.021153844	-0.004403375	-2.059	born	1	6.86	237.19	7	mudumalai
1554	2	9	2	0.116026153	0.004524064	0.112665985	0.003360168	0.743	born	2	6.87	236.97	7	mudumalai
1555	2	9	2	0.017314611	0.001787101	0.019696168	-0.002381557	-1.333	born	1	6.86	237.2	8	mudumalai
1556	2	9	2	0.101599322	0.004559726	0.108493673	-0.006894351	-1.512	born	2	6.87	236.97	8	mudumalai
1557	2	9	2	0.022384087	0.002390571	0.020159331	0.002224756	0.931	born	1	6.86	237.18	9	mudumalai
1558	2	9	2	0.10889033	0.005251872	0.115470057	-0.006579727	-1.253	born	2	6.87	236.96	9	mudumalai
1559	2	9	2	0.019958542	0.002040469	0.019967008	-8.47E-06	-0.004	born	1	6.86	237.21	10	mudumalai
1560	2	9	2	0.113864771	0.005817051	0.122093041	-0.00822827	-1.415	born	2	6.87	236.96	10	mudumalai
1561	2	9	3	0.018625034	0.002288247	0.022191638	-0.003566604	-1.559	born	1	6.86	237.2	1	mudumalai
1562	2	9	3	0.13145425	0.005368773	0.122021192	0.009433058	1.757	born	2	6.87	236.97	1	mudumalai
1563	2	9	3	0.018635243	0.002217411	0.021904441	-0.003269198	-1.474	born	1	6.86	237.2	2	mudumalai
1564	2	9	3	0.132406519	0.005304231	0.116090014	0.016316506	3.076	born	2	6.87	236.97	2	mudumalai
1565	2	9	3	0.019147119	0.002120837	0.023020195	-0.003873076	-1.826	born	1	6.86	237.19	3	mudumalai
1566	2	9	3	0.116999536	0.005588093	0.117364311	-0.000364774	-0.065	born	2	6.87	236.97	3	mudumalai
1567	2	9	3	0.017263269	0.002026129	0.020299415	-0.003036147	-1.498	born	1	6.86	237.2	4	mudumalai
1568	2	9	3	0.129632645	0.00542407	0.116309625	0.01332302	2.456	born	2	6.87	236.97	4	mudumalai
1569	2	9	3	0.019990547	0.002533891	0.022384391	-0.002393845	-0.945	born	1	6.86	237.2	5	mudumalai
1570	2	9	3	0.121316015	0.00498266	0.118910863	0.002405152	0.483	born	2	6.87	236.96	5	mudumalai
1571	2	9	3	0.018911764	0.0023507	0.023520296	-0.004608531	-1.96	born	1	6.86	237.19	6	mudumalai
1572	2	9	3	0.125417292	0.005167616	0.117770031	0.007647261	1.48	born	2	6.87	236.96	6	mudumalai
1573	2	9	3	0.015620718	0.0019772	0.020726077	-0.005105359	-2.582	born	1	6.86	237.19	7	mudumalai
1574	2	9	3	0.117646702	0.00485822	0.114518903	0.0031278	0.644	born	2	6.87	236.97	7	mudumalai
1575	2	9	3	0.017815792	0.001955452	0.021069426	-0.003253634	-1.664	born	1	6.86	237.2	8	mudumalai
1576	2	9	3	0.121348942	0.00504186	0.112223799	0.009125142	1.81	born	2	6.87	236.97	8	mudumalai
1577	2	9	3	0.015363338	0.002205464	0.022370592	-0.007007253	-3.177	born	1	6.86	237.18	9	mudumalai
1578	2	9	3	0.129242217	0.005583012	0.11864245	0.010599767	1.899	born	2	6.87	236.96	9	mudumalai
1579	2	9	3	0.017258543	0.002212708	0.022024634	-0.004766091	-2.154	born	1	6.86	237.21	10	mudumalai
1580	2	9	3	0.123895721	0.004665249	0.121407831	0.00248789	0.533	born	2	6.87	236.96	10	mudumalai
1581	2	9	4	0.022920619	0.001920302	0.021574065	0.001346554	0.701	born	1	6.86	237.2	1	mudumalai
1582	2	9	4	0.120884316	0.005204421	0.127834065	-0.006949749	-1.335	born	2	6.87	236.97	1	mudumalai
1583	2	9	4	0.023345157	0.002105388	0.022727801	0.000617356	0.293	born	1	6.86	237.2	2	mudumalai
1584	2	9	4	0.108035215	0.004670138	0.120418061	-0.012382846	-2.651	born	2	6.87	236.97	2	mudumalai
1585	2	9	4	0.028168274	0.002074858	0.022946979	0.005221296	2.516	born	1	6.86	237.19	3	mudumalai
1586	2	9	4	0.117341604	0.004490291	0.11851138	-0.001169776	-0.261	born	2	6.87	236.97	3	mudumalai
1587	2	9	4	0.021196288	0.001755797	0.020776829	0.00041946	0.239	born	1	6.86	237.2	4	mudumalai
1588	2	9	4	0.114967052	0.004973533	0.123690122	-0.00872307	-1.754	born	2	6.87	236.97	4	mudumalai
1589	2	9	4	0.024174498	0.00188911	0.021905884	0.002268614	1.201	born	1	6.86	237.2	5	mudumalai
1590	2	9	4	0.115669755	0.00433662	0.119583297	-0.003913542	-0.902	born	2	6.87	236.96	5	mudumalai
1591	2	9	4	0.025078417	0.002120044	0.024159882	0.000918535	0.433	born	1	6.86	237.19	6	mudumalai
1592	2	9	4	0.115507732	0.005083765	0.124672802	-0.009165071	-1.803	born	2	6.87	236.96	6	mudumalai
1593	2	9	4	0.027252243	0.001709863	0.020016063	0.00723618	4.232	born	1	6.86	237.19	7	mudumalai
1594	2	9	4	0.110234992	0.00440092	0.115779866	-0.005544873	-1.26	born	2	6.87	236.97	7	mudumalai
1595	2	9	4	0.022092875	0.001826666	0.021165498	0.000927377	0.508	born	1	6.86	237.2	8	mudumalai
1596	2	9	4	0.116619468	0.004509353	0.120383966	-0.003764498	-0.835	born	2	6.87	236.97	8	mudumalai
1597	2	9	4	0.025739321	0.002048387	0.02333247	0.002406851	1.175	born	1	6.86	237.18	9	mudumalai
1598	2	9	4	0.115159547	0.004545255	0.12055441	-0.005394863	-1.187	born	2	6.87	236.96	9	mudumalai
1599	2	9	4	0.023254589	0.001843657	0.021998668	0.001255921	0.681	born	1	6.86	237.21	10	mudumalai
1600	2	9	4	0.121660267	0.004013089	0.123377997	-0.00171773	-0.428	born	2	6.87	236.96	10	mudumalai
1601	3	0	1	0.024544142	0.000832765	0.022394787	0.002149355	2.581	born	1	8.9	0	1	mudumalai
1602	3	0	1	0.099828804	0.002236235	0.092155985	0.007672819	3.431	born	2	8.9	0	1	mudumalai
1603	3	0	1	0.02170506	0.000900415	0.019490843	0.002214217	2.459	born	1	8.9	0	2	mudumalai
1604	3	0	1	0.09995555	0.001838493	0.093491956	0.006463595	3.516	born	2	8.9	0	2	mudumalai
1605	3	0	1	0.024890471	0.000964236	0.021840059	0.003050412	3.164	born	1	8.9	0	3	mudumalai
1606	3	0	1	0.096806726	0.00208399	0.088179604	0.008627121	4.14	born	2	8.9	0	3	mudumalai
1607	3	0	1	0.025759393	0.000971365	0.022421861	0.003337532	3.436	born	1	8.9	0	4	mudumalai
1608	3	0	1	0.098229272	0.002258566	0.0939841	0.004245172	1.88	born	2	8.9	0	4	mudumalai
1609	3	0	1	0.02377828	0.00091708	0.021533709	0.002244571	2.448	born	1	8.9	0	5	mudumalai
1610	3	0	1	0.100226971	0.001989713	0.093962174	0.006264798	3.149	born	2	8.9	0	5	mudumalai
1611	3	0	1	0.023182372	0.000940879	0.019889594	0.003292778	3.5	born	1	8.9	0	6	mudumalai
1612	3	0	1	0.09467939	0.001885613	0.08755336	0.00712603	3.779	born	2	8.9	0	6	mudumalai
1613	3	0	1	0.024402588	0.00094737	0.020847471	0.003555117	3.753	born	1	8.9	0	7	mudumalai
1614	3	0	1	0.098400155	0.001850366	0.091555721	0.006844435	3.699	born	2	8.9	0	7	mudumalai
1615	3	0	1	0.022555234	0.000874133	0.019333296	0.003221937	3.686	born	1	8.9	0	8	mudumalai
1616	3	0	1	0.085248261	0.001788236	0.078243977	0.007004285	3.917	born	2	8.9	0	8	mudumalai
1617	3	0	1	0.02481804	0.000921257	0.022701795	0.002116245	2.297	born	1	8.9	0	9	mudumalai
1618	3	0	1	0.096244722	0.001800859	0.091065055	0.005179667	2.876	born	2	8.9	0	9	mudumalai
1619	3	0	1	0.023512441	0.000972444	0.021101474	0.002410967	2.479	born	1	8.9	0	10	mudumalai
1620	3	0	1	0.098482129	0.002102218	0.090157206	0.008324923	3.96	born	2	8.9	0	10	mudumalai
1621	3	0	2	0.002189381	0.00087991	0.002959124	-0.000769743	-0.875	born	1	8.9	0	1	mudumalai
1622	3	0	2	0.006869241	0.002097247	0.011068924	-0.004199683	-2.002	born	2	8.9	0	1	mudumalai
1623	3	0	2	0.001915185	0.000748507	0.002710319	-0.000795134	-1.062	born	1	8.9	0	2	mudumalai
1624	3	0	2	0.009285083	0.001746659	0.010522703	-0.00123762	-0.709	born	2	8.9	0	2	mudumalai
1625	3	0	2	0.002463728	0.000858348	0.002840226	-0.000376498	-0.439	born	1	8.9	0	3	mudumalai
1626	3	0	2	0.009926595	0.001745397	0.011865189	-0.001938594	-1.111	born	2	8.9	0	3	mudumalai
1627	3	0	2	0.003009576	0.000964428	0.003101117	-9.15E-05	-0.095	born	1	8.9	0	4	mudumalai
1628	3	0	2	0.009586773	0.00201818	0.011874597	-0.002287823	-1.134	born	2	8.9	0	4	mudumalai
1629	3	0	2	0.00219118	0.000854044	0.002895396	-0.000704216	-0.825	born	1	8.9	0	5	mudumalai
1630	3	0	2	0.008858082	0.001769272	0.012214648	-0.003356566	-1.897	born	2	8.9	0	5	mudumalai
1631	3	0	2	0.001915709	0.000922108	0.002886012	-0.000970303	-1.052	born	1	8.9	0	6	mudumalai
1632	3	0	2	0.008644657	0.001735512	0.011579406	-0.002934749	-1.691	born	2	8.9	0	6	mudumalai
1633	3	0	2	0.002463054	0.001013079	0.003274434	-0.00081138	-0.801	born	1	8.9	0	7	mudumalai
1634	3	0	2	0.009378624	0.001719692	0.011518111	-0.002139487	-1.244	born	2	8.9	0	7	mudumalai
1635	3	0	2	0.001368738	0.000780446	0.002570761	-0.001202023	-1.54	born	1	8.9	0	8	mudumalai
1636	3	0	2	0.007350862	0.001615703	0.01034073	-0.002989868	-1.851	born	2	8.9	0	8	mudumalai
1637	3	0	2	0.002738976	0.000823768	0.002802849	-6.39E-05	-0.078	born	1	8.9	0	9	mudumalai
1638	3	0	2	0.009642946	0.001762986	0.011506246	-0.0018633	-1.057	born	2	8.9	0	9	mudumalai
1639	3	0	2	0.003291278	0.000855	0.003114514	0.000176765	0.207	born	1	8.9	0	10	mudumalai
1640	3	0	2	0.007810644	0.001942405	0.011631179	-0.003820535	-1.967	born	2	8.9	0	10	mudumalai
1641	3	0	3	0.001737515	0.00064139	0.002418426	-0.000680911	-1.062	born	1	8.9	0	1	mudumalai
1642	3	0	3	0.007953534	0.001404907	0.007562477	0.000391057	0.278	born	2	8.9	0	1	mudumalai
1643	3	0	3	0.001188918	0.000673183	0.002103269	-0.000914351	-1.358	born	1	8.9	0	2	mudumalai
1644	3	0	3	0.006008832	0.001351161	0.007781813	-0.00177298	-1.312	born	2	8.9	0	2	mudumalai
1645	3	0	3	0.000821693	0.000809163	0.002492003	-0.00167031	-2.064	born	1	8.9	0	3	mudumalai
1646	3	0	3	0.005720685	0.001340929	0.008360317	-0.002639633	-1.969	born	2	8.9	0	3	mudumalai
1647	3	0	3	0.000273973	0.000862655	0.002789928	-0.002515956	-2.917	born	1	8.9	0	4	mudumalai
1648	3	0	3	0.006510048	0.001212712	0.007876966	-0.001366918	-1.127	born	2	8.9	0	4	mudumalai
1649	3	0	3	0.001368363	0.000592411	0.002383098	-0.001014735	-1.713	born	1	8.9	0	5	mudumalai
1650	3	0	3	0.006791171	0.001298742	0.007886092	-0.001094921	-0.843	born	2	8.9	0	5	mudumalai
1651	3	0	3	0.000822143	0.000721777	0.002364858	-0.001542715	-2.137	born	1	8.9	0	6	mudumalai
1652	3	0	3	0.007422382	0.001299092	0.008675107	-0.001252725	-0.964	born	2	8.9	0	6	mudumalai
1653	3	0	3	0.000915346	0.000745367	0.002625148	-0.001709802	-2.294	born	1	8.9	0	7	mudumalai
1654	3	0	3	0.007346708	0.001467328	0.008498922	-0.001152214	-0.785	born	2	8.9	0	7	mudumalai
1655	3	0	3	0.001189244	0.000720532	0.002290289	-0.001101045	-1.528	born	1	8.9	0	8	mudumalai
1656	3	0	3	0.005999153	0.001406303	0.00780843	-0.001809277	-1.287	born	2	8.9	0	8	mudumalai
1657	3	0	3	0.000821243	0.000678949	0.002158093	-0.00133685	-1.969	born	1	8.9	0	9	mudumalai
1658	3	0	3	0.006825854	0.001234971	0.007900948	-0.001075094	-0.871	born	2	8.9	0	9	mudumalai
1659	3	0	3	0.000820345	0.000839948	0.002972447	-0.002152102	-2.562	born	1	8.9	0	10	mudumalai
1660	3	0	3	0.005091938	0.001479908	0.007907846	-0.002815908	-1.903	born	2	8.9	0	10	mudumalai
1661	3	0	4	0.000821693	0.000485936	0.001540036	-0.000718343	-1.478	born	1	8.9	0	1	mudumalai
1662	3	0	4	0.000849137	0.001266394	0.00465704	-0.003807903	-3.007	born	2	8.9	0	1	mudumalai
1663	3	0	4	0.000821693	0.000548212	0.001288896	-0.000467203	-0.852	born	1	8.9	0	2	mudumalai
1664	3	0	4	0.001130902	0.001000503	0.004520333	-0.003389431	-3.388	born	2	8.9	0	2	mudumalai
1665	3	0	4	0.000547645	0.000575388	0.001522163	-0.000974518	-1.694	born	1	8.9	0	3	mudumalai
1666	3	0	4	0.001414427	0.001053979	0.005311439	-0.003897012	-3.697	born	2	8.9	0	3	mudumalai
1667	3	0	4	0.000821693	0.000588903	0.001559637	-0.000737944	-1.253	born	1	8.9	0	4	mudumalai
1668	3	0	4	0.004243281	0.000956208	0.00485215	-0.000608868	-0.637	born	2	8.9	0	4	mudumalai
1669	3	0	4	0.000821693	0.000509054	0.001313971	-0.000492279	-0.967	born	1	8.9	0	5	mudumalai
1670	3	0	4	0.002545249	0.00114889	0.004466754	-0.001921506	-1.672	born	2	8.9	0	5	mudumalai
1671	3	0	4	0.000547645	0.000509986	0.001282976	-0.000735331	-1.442	born	1	8.9	0	6	mudumalai
1672	3	0	4	0.002261164	0.001174955	0.005183157	-0.002921992	-2.487	born	2	8.9	0	6	mudumalai
1673	3	0	4	0.000273898	0.000530011	0.001351108	-0.00107721	-2.032	born	1	8.9	0	7	mudumalai
1674	3	0	4	0.001698754	0.001163447	0.005266901	-0.003568146	-3.067	born	2	8.9	0	7	mudumalai
1675	3	0	4	0.000547795	0.0004879	0.00142309	-0.000875295	-1.794	born	1	8.9	0	8	mudumalai
1676	3	0	4	0.002829655	0.001005204	0.004994529	-0.002164874	-2.154	born	2	8.9	0	8	mudumalai
1677	3	0	4	0.000273898	0.00048897	0.000989788	-0.00071589	-1.464	born	1	8.9	0	9	mudumalai
1678	3	0	4	0.002263724	0.001078147	0.004571654	-0.00230793	-2.141	born	2	8.9	0	9	mudumalai
1679	3	0	4	0.00109559	0.000502028	0.001555006	-0.000459416	-0.915	born	1	8.9	0	10	mudumalai
1680	3	0	4	0.00254741	0.001073192	0.004352066	-0.001804656	-1.682	born	2	8.9	0	10	mudumalai
1681	3	1	1	0.025691273	0.00100716	0.021281241	0.004410032	4.379	born	1	8.9	0	1	mudumalai
1682	3	1	1	0.090620499	0.001915079	0.085457042	0.005163458	2.696	born	2	8.9	0	1	mudumalai
1683	3	1	1	0.02334663	0.000895989	0.020836542	0.002510088	2.801	born	1	8.9	0	2	mudumalai
1684	3	1	1	0.092033922	0.002042644	0.087445555	0.004588367	2.246	born	2	8.9	0	2	mudumalai
1685	3	1	1	0.02396131	0.000883967	0.021200403	0.002760907	3.123	born	1	8.9	0	3	mudumalai
1686	3	1	1	0.091392273	0.002000365	0.086614885	0.004777388	2.388	born	2	8.9	0	3	mudumalai
1687	3	1	1	0.023413365	0.001036404	0.019116261	0.004297104	4.146	born	1	8.9	0	4	mudumalai
1688	3	1	1	0.081713091	0.001779022	0.077591853	0.004121238	2.317	born	2	8.9	0	4	mudumalai
1689	3	1	1	0.022740062	0.000918116	0.018885709	0.003854352	4.198	born	1	8.9	0	5	mudumalai
1690	3	1	1	0.093262743	0.002053628	0.087506347	0.005756396	2.803	born	2	8.9	0	5	mudumalai
1691	3	1	1	0.023906628	0.000925311	0.020788242	0.003118386	3.37	born	1	8.9	0	6	mudumalai
1692	3	1	1	0.093577219	0.002106221	0.090626601	0.002950618	1.401	born	2	8.9	0	6	mudumalai
1693	3	1	1	0.023000762	0.000990955	0.019791699	0.003209063	3.238	born	1	8.9	0	7	mudumalai
1694	3	1	1	0.098799817	0.001876407	0.091429953	0.007369865	3.928	born	2	8.9	0	7	mudumalai
1695	3	1	1	0.023218863	0.001078953	0.019559195	0.003659667	3.392	born	1	8.9	0	8	mudumalai
1696	3	1	1	0.104112033	0.002056225	0.100705452	0.003406581	1.657	born	2	8.9	0	8	mudumalai
1697	3	1	1	0.023084774	0.000813378	0.018985428	0.004099346	5.04	born	1	8.9	0	9	mudumalai
1698	3	1	1	0.094737642	0.001965099	0.087619687	0.007117955	3.622	born	2	8.9	0	9	mudumalai
1699	3	1	1	0.023896254	0.000910549	0.021448406	0.002447848	2.688	born	1	8.9	0	10	mudumalai
1700	3	1	1	0.087221752	0.002016076	0.082117753	0.005103998	2.532	born	2	8.9	0	10	mudumalai
1701	3	1	2	0.002194185	0.001118699	0.003286113	-0.001091928	-0.976	born	1	8.9	0	1	mudumalai
1702	3	1	2	0.009138496	0.00161772	0.010943392	-0.001804896	-1.116	born	2	8.9	0	1	mudumalai
1703	3	1	2	0.002736727	0.000849038	0.002792549	-5.58E-05	-0.066	born	1	8.9	0	2	mudumalai
1704	3	1	2	0.010432464	0.001749682	0.011135038	-0.000702574	-0.402	born	2	8.9	0	2	mudumalai
1705	3	1	2	0.001641587	0.000765456	0.002522407	-0.00088082	-1.151	born	1	8.9	0	3	mudumalai
1706	3	1	2	0.00997363	0.001634758	0.011739064	-0.001765435	-1.08	born	2	8.9	0	3	mudumalai
1707	3	1	2	0.00219118	0.001005196	0.003385123	-0.001193943	-1.188	born	1	8.9	0	4	mudumalai
1708	3	1	2	0.01035966	0.001586054	0.011059601	-0.000699941	-0.441	born	2	8.9	0	4	mudumalai
1709	3	1	2	0.001369488	0.000809861	0.003016338	-0.001646851	-2.033	born	1	8.9	0	5	mudumalai
1710	3	1	2	0.009565104	0.001630841	0.010706708	-0.001141604	-0.7	born	2	8.9	0	5	mudumalai
1711	3	1	2	0.001368738	0.000861318	0.002839049	-0.001470311	-1.707	born	1	8.9	0	6	mudumalai
1712	3	1	2	0.011474438	0.001752029	0.01206872	-0.000594282	-0.339	born	2	8.9	0	6	mudumalai
1713	3	1	2	0.001918334	0.000908685	0.002948294	-0.00102996	-1.133	born	1	8.9	0	7	mudumalai
1714	3	1	2	0.008212971	0.001769539	0.011256772	-0.003043801	-1.72	born	2	8.9	0	7	mudumalai
1715	3	1	2	0.003289474	0.000995983	0.003477534	-0.000188061	-0.189	born	1	8.9	0	8	mudumalai
1716	3	1	2	0.011098084	0.001895003	0.012659498	-0.001561414	-0.824	born	2	8.9	0	8	mudumalai
1717	3	1	2	0.00191886	0.000791607	0.003348082	-0.001429223	-1.805	born	1	8.9	0	9	mudumalai
1718	3	1	2	0.00763143	0.001774237	0.010802701	-0.00317127	-1.787	born	2	8.9	0	9	mudumalai
1719	3	1	2	0.001642935	0.000845257	0.002272868	-0.000629933	-0.745	born	1	8.9	0	10	mudumalai
1720	3	1	2	0.008236813	0.001748311	0.010330966	-0.002094153	-1.198	born	2	8.9	0	10	mudumalai
1721	3	1	3	0.000547196	0.000755235	0.002869355	-0.002322159	-3.075	born	1	8.9	0	1	mudumalai
1722	3	1	3	0.005716188	0.001141501	0.008095234	-0.002379046	-2.084	born	2	8.9	0	1	mudumalai
1723	3	1	3	0.000547945	0.000634906	0.002356282	-0.001808337	-2.848	born	1	8.9	0	2	mudumalai
1724	3	1	3	0.006223479	0.00144711	0.008337267	-0.002113788	-1.461	born	2	8.9	0	2	mudumalai
1725	3	1	3	0.000915597	0.000599689	0.001865276	-0.000949679	-1.584	born	1	8.9	0	3	mudumalai
1726	3	1	3	0.006060624	0.001514577	0.008776156	-0.002715532	-1.793	born	2	8.9	0	3	mudumalai
1727	3	1	3	0.00146234	0.000829917	0.003157477	-0.001695137	-2.043	born	1	8.9	0	4	mudumalai
1728	3	1	3	0.008172057	0.001357198	0.008205615	-3.36E-05	-0.025	born	2	8.9	0	4	mudumalai
1729	3	1	3	0.001463141	0.000757735	0.002700909	-0.001237768	-1.634	born	1	8.9	0	5	mudumalai
1730	3	1	3	0.006201745	0.001170572	0.007386384	-0.001184639	-1.012	born	2	8.9	0	5	mudumalai
1731	3	1	3	0.00109499	0.000773355	0.00240061	-0.001305619	-1.688	born	1	8.9	0	6	mudumalai
1732	3	1	3	0.008606042	0.001472896	0.008977215	-0.000371174	-0.252	born	2	8.9	0	6	mudumalai
1733	3	1	3	0.00109529	0.000672347	0.00256828	-0.00147299	-2.191	born	1	8.9	0	7	mudumalai
1734	3	1	3	0.005154593	0.001389581	0.007413955	-0.002259361	-1.626	born	2	8.9	0	7	mudumalai
1735	3	1	3	0.000821468	0.00093005	0.003116514	-0.002295046	-2.468	born	1	8.9	0	8	mudumalai
1736	3	1	3	0.010279265	0.001517306	0.009544411	0.000734854	0.484	born	2	8.9	0	8	mudumalai
1737	3	1	3	0.000914595	0.000779394	0.002783133	-0.001868538	-2.397	born	1	8.9	0	9	mudumalai
1738	3	1	3	0.006234061	0.001333522	0.007722402	-0.001488341	-1.116	born	2	8.9	0	9	mudumalai
1739	3	1	3	0.000821468	0.000598355	0.001840513	-0.001019046	-1.703	born	1	8.9	0	10	mudumalai
1740	3	1	3	0.00764223	0.001433459	0.007518078	0.000124152	0.087	born	2	8.9	0	10	mudumalai
1741	3	1	4	0.000273823	0.000525944	0.001305764	-0.001031941	-1.962	born	1	8.9	0	1	mudumalai
1742	3	1	4	0.003678551	0.000957551	0.004664349	-0.000985798	-1.029	born	2	8.9	0	1	mudumalai
1743	3	1	4	0.000821693	0.000552671	0.001496562	-0.00067487	-1.221	born	1	8.9	0	2	mudumalai
1744	3	1	4	0.00311262	0.000982799	0.004763927	-0.001651307	-1.68	born	2	8.9	0	2	mudumalai
1745	3	1	4	0	0.000461924	0.000926574	-0.000926574	-2.006	born	1	8.9	0	3	mudumalai
1746	3	1	4	0.004245684	0.001129957	0.004721745	-0.000476062	-0.421	born	2	8.9	0	3	mudumalai
1747	3	1	4	0.000547645	0.00058245	0.001955255	-0.00140761	-2.417	born	1	8.9	0	4	mudumalai
1748	3	1	4	0.001132182	0.00104569	0.004380447	-0.003248265	-3.106	born	2	8.9	0	4	mudumalai
1749	3	1	4	0.000547795	0.000596051	0.001522782	-0.000974987	-1.636	born	1	8.9	0	5	mudumalai
1750	3	1	4	0.001131542	0.001142738	0.004380577	-0.003249035	-2.843	born	2	8.9	0	5	mudumalai
1751	3	1	4	0.000821468	0.000476423	0.001146886	-0.000325418	-0.683	born	1	8.9	0	6	mudumalai
1752	3	1	4	0.003113501	0.001093287	0.005130775	-0.002017274	-1.845	born	2	8.9	0	6	mudumalai
1753	3	1	4	0.000273823	0.000534359	0.000992061	-0.000718239	-1.344	born	1	8.9	0	7	mudumalai
1754	3	1	4	0.002545969	0.001036078	0.004622108	-0.002076139	-2.004	born	2	8.9	0	7	mudumalai
1755	3	1	4	0	0.000697011	0.001201345	-0.001201345	-1.724	born	1	8.9	0	8	mudumalai
1756	3	1	4	0.00254741	0.00114445	0.005224074	-0.002676664	-2.339	born	2	8.9	0	8	mudumalai
1757	3	1	4	0.00109559	0.000565848	0.001897224	-0.000801634	-1.417	born	1	8.9	0	9	mudumalai
1758	3	1	4	0.002261804	0.001132789	0.004751509	-0.002489705	-2.198	born	2	8.9	0	9	mudumalai
1759	3	1	4	0	0.000380795	0.000783049	-0.000783049	-2.056	born	1	8.9	0	10	mudumalai
1760	3	1	4	0.001131542	0.000925267	0.00436534	-0.003233798	-3.495	born	2	8.9	0	10	mudumalai
1761	3	2	1	0.022134941	0.000949902	0.018805126	0.003329816	3.505	born	1	8.9	0	1	mudumalai
1762	3	2	1	0.094182458	0.001767179	0.089559067	0.004623391	2.616	born	2	8.9	0	1	mudumalai
1763	3	2	1	0.023885227	0.000812966	0.019776248	0.004108979	5.054	born	1	8.9	0	2	mudumalai
1764	3	2	1	0.092654308	0.001877157	0.085005876	0.007648431	4.074	born	2	8.9	0	2	mudumalai
1765	3	2	1	0.023303406	0.000928941	0.019549801	0.003753605	4.041	born	1	8.9	0	3	mudumalai
1766	3	2	1	0.0931843	0.002016855	0.089810794	0.003373506	1.673	born	2	8.9	0	3	mudumalai
1767	3	2	1	0.021582059	0.000707294	0.020195709	0.00138635	1.96	born	1	8.9	0	4	mudumalai
1768	3	2	1	0.103282221	0.002039188	0.093594302	0.009687919	4.751	born	2	8.9	0	4	mudumalai
1769	3	2	1	0.02503001	0.000860875	0.021925612	0.003104398	3.606	born	1	8.9	0	5	mudumalai
1770	3	2	1	0.093902507	0.001876682	0.087753865	0.006148642	3.276	born	2	8.9	0	5	mudumalai
1771	3	2	1	0.025882084	0.00092795	0.022274273	0.00360781	3.888	born	1	8.9	0	6	mudumalai
1772	3	2	1	0.098600732	0.001921102	0.091308499	0.007292233	3.796	born	2	8.9	0	6	mudumalai
1773	3	2	1	0.021130641	0.000919211	0.018481745	0.002648896	2.882	born	1	8.9	0	7	mudumalai
1774	3	2	1	0.090275637	0.001875195	0.087466115	0.002809522	1.498	born	2	8.9	0	7	mudumalai
1775	3	2	1	0.025206277	0.000820336	0.022747983	0.002458293	2.997	born	1	8.9	0	8	mudumalai
1776	3	2	1	0.096266955	0.002084693	0.089682692	0.006584263	3.158	born	2	8.9	0	8	mudumalai
1777	3	2	1	0.021444728	0.000723057	0.018443586	0.003001142	4.151	born	1	8.9	0	9	mudumalai
1778	3	2	1	0.09615614	0.001926449	0.091817404	0.004338736	2.252	born	2	8.9	0	9	mudumalai
1779	3	2	1	0.021689313	0.000796984	0.01785404	0.003835273	4.812	born	1	8.9	0	10	mudumalai
1780	3	2	1	0.098306528	0.001739587	0.09526357	0.003042958	1.749	born	2	8.9	0	10	mudumalai
1781	3	2	2	0.00219118	0.000920801	0.003061084	-0.000869903	-0.945	born	1	8.9	0	1	mudumalai
1782	3	2	2	0.011276538	0.001701781	0.011782392	-0.000505854	-0.297	born	2	8.9	0	1	mudumalai
1783	3	2	2	0.001920439	0.000782287	0.003227597	-0.001307159	-1.671	born	1	8.9	0	2	mudumalai
1784	3	2	2	0.006502686	0.001849985	0.01174805	-0.005245364	-2.835	born	2	8.9	0	2	mudumalai
1785	3	2	2	0.002189981	0.000917278	0.003466316	-0.001276335	-1.391	born	1	8.9	0	3	mudumalai
1786	3	2	2	0.008484163	0.001778817	0.010048145	-0.001563982	-0.879	born	2	8.9	0	3	mudumalai
1787	3	2	2	0.001369488	0.000806207	0.002395989	-0.001026501	-1.273	born	1	8.9	0	4	mudumalai
1788	3	2	2	0.007565298	0.001812778	0.01116732	-0.003602022	-1.987	born	2	8.9	0	4	mudumalai
1789	3	2	2	0.002741228	0.000948105	0.003118115	-0.000376887	-0.398	born	1	8.9	0	5	mudumalai
1790	3	2	2	0.009947228	0.001836173	0.012400902	-0.002453674	-1.336	born	2	8.9	0	5	mudumalai
1791	3	2	2	0.003011224	0.000859935	0.003524539	-0.000513315	-0.597	born	1	8.9	0	6	mudumalai
1792	3	2	2	0.008163918	0.001634917	0.010494249	-0.002330331	-1.425	born	2	8.9	0	6	mudumalai
1793	3	2	2	0.001916758	0.000759901	0.002783173	-0.000866415	-1.14	born	1	8.9	0	7	mudumalai
1794	3	2	2	0.009578745	0.001388691	0.011102481	-0.001523735	-1.097	born	2	8.9	0	7	mudumalai
1795	3	2	2	0.00191886	0.000896042	0.002896808	-0.000977948	-1.091	born	1	8.9	0	8	mudumalai
1796	3	2	2	0.010097258	0.001768879	0.011168153	-0.001070895	-0.605	born	2	8.9	0	8	mudumalai
1797	3	2	2	0.001919386	0.000712593	0.002406635	-0.00048725	-0.684	born	1	8.9	0	9	mudumalai
1798	3	2	2	0.011198933	0.001779609	0.012217348	-0.001018415	-0.572	born	2	8.9	0	9	mudumalai
1799	3	2	2	0.001369863	0.000844668	0.003179551	-0.001809688	-2.142	born	1	8.9	0	10	mudumalai
1800	3	2	2	0.01194499	0.001588833	0.012111	-0.000166011	-0.104	born	2	8.9	0	10	mudumalai
1801	3	2	3	0.000821693	0.00061855	0.002653215	-0.001831523	-2.961	born	1	8.9	0	1	mudumalai
1802	3	2	3	0.007066139	0.001242951	0.008537787	-0.001471647	-1.184	born	2	8.9	0	1	mudumalai
1803	3	2	3	0.00109499	0.000754788	0.002887286	-0.001792296	-2.375	born	1	8.9	0	2	mudumalai
1804	3	2	3	0.0080172	0.001276551	0.008285937	-0.000268737	-0.211	born	2	8.9	0	2	mudumalai
1805	3	2	3	0.001642036	0.000782019	0.003216412	-0.001574376	-2.013	born	1	8.9	0	3	mudumalai
1806	3	2	3	0.007610909	0.001244818	0.007099425	0.000511484	0.411	born	2	8.9	0	3	mudumalai
1807	3	2	3	0.001643385	0.000630033	0.001778567	-0.000135182	-0.215	born	1	8.9	0	4	mudumalai
1808	3	2	3	0.005215917	0.001533457	0.00797274	-0.002756824	-1.798	born	2	8.9	0	4	mudumalai
1809	3	2	3	0.000547645	0.000754172	0.002465601	-0.001917956	-2.543	born	1	8.9	0	5	mudumalai
1810	3	2	3	0.006906775	0.001398812	0.009096271	-0.002189496	-1.565	born	2	8.9	0	5	mudumalai
1811	3	2	3	0.000821693	0.000757183	0.003000789	-0.002179097	-2.878	born	1	8.9	0	6	mudumalai
1812	3	2	3	0.004783408	0.001322544	0.007144634	-0.002361226	-1.785	born	2	8.9	0	6	mudumalai
1813	3	2	3	0.00109589	0.000723158	0.002607779	-0.001511889	-2.091	born	1	8.9	0	7	mudumalai
1814	3	2	3	0.008014931	0.00137763	0.007875453	0.000139478	0.101	born	2	8.9	0	7	mudumalai
1815	3	2	3	0.00109529	0.000747513	0.002170965	-0.001075675	-1.439	born	1	8.9	0	8	mudumalai
1816	3	2	3	0.004240882	0.001394413	0.007679212	-0.00343833	-2.466	born	2	8.9	0	8	mudumalai
1817	3	2	3	0.000547645	0.000672811	0.002218874	-0.001671229	-2.484	born	1	8.9	0	9	mudumalai
1818	3	2	3	0.007475852	0.001325821	0.008574715	-0.001098862	-0.829	born	2	8.9	0	9	mudumalai
1819	3	2	3	0.00109529	0.000678582	0.002472091	-0.001376801	-2.029	born	1	8.9	0	10	mudumalai
1820	3	2	3	0.007785048	0.001387291	0.008449169	-0.000664121	-0.479	born	2	8.9	0	10	mudumalai
1821	3	2	4	0.000821693	0.000557476	0.001498825	-0.000677132	-1.215	born	1	8.9	0	1	mudumalai
1822	3	2	4	0.002265006	0.000942863	0.004869179	-0.002604174	-2.762	born	2	8.9	0	1	mudumalai
1823	3	2	4	0.000273748	0.000526456	0.001318924	-0.001045176	-1.985	born	1	8.9	0	2	mudumalai
1824	3	2	4	0.002828854	0.001232426	0.004839242	-0.002010388	-1.631	born	2	8.9	0	2	mudumalai
1825	3	2	4	0.000821693	0.000615515	0.001696429	-0.000874736	-1.421	born	1	8.9	0	3	mudumalai
1826	3	2	4	0.001697793	0.000990902	0.003951529	-0.002253736	-2.274	born	2	8.9	0	3	mudumalai
1827	3	2	4	0.000547795	0.000416863	0.00076672	-0.000218924	-0.525	born	1	8.9	0	4	mudumalai
1828	3	2	4	0.002261804	0.001149291	0.005198826	-0.002937022	-2.556	born	2	8.9	0	4	mudumalai
1829	3	2	4	0.000547645	0.00057865	0.001436414	-0.000888769	-1.536	born	1	8.9	0	5	mudumalai
1830	3	2	4	0.003962638	0.001376459	0.005552524	-0.001589886	-1.155	born	2	8.9	0	5	mudumalai
1831	3	2	4	0.000547645	0.000587645	0.001435596	-0.000887951	-1.511	born	1	8.9	0	6	mudumalai
1832	3	2	4	0.002263083	0.001095915	0.004923377	-0.002660294	-2.427	born	2	8.9	0	6	mudumalai
1833	3	2	4	0.001369113	0.000472656	0.001682231	-0.000313118	-0.662	born	1	8.9	0	7	mudumalai
1834	3	2	4	0.002828854	0.001092609	0.00431985	-0.001490996	-1.365	born	2	8.9	0	7	mudumalai
1835	3	2	4	0.000821693	0.000430947	0.001251076	-0.000429383	-0.996	born	1	8.9	0	8	mudumalai
1836	3	2	4	0.002549575	0.000949085	0.004542293	-0.001992718	-2.1	born	2	8.9	0	8	mudumalai
1837	3	2	4	0.000273823	0.000478652	0.00110076	-0.000826937	-1.728	born	1	8.9	0	9	mudumalai
1838	3	2	4	0.003395586	0.001203055	0.005407536	-0.00201195	-1.672	born	2	8.9	0	9	mudumalai
1839	3	2	4	0.000547795	0.000523609	0.001222386	-0.000674591	-1.288	born	1	8.9	0	10	mudumalai
1840	3	2	4	0.00311262	0.000919031	0.005222238	-0.002109617	-2.295	born	2	8.9	0	10	mudumalai
1841	3	3	1	0.006022447	0.000493202	0.004990306	0.001032142	2.093	born	1	8.9	23.06	1	mudumalai
1842	3	3	1	0.045166322	0.002648702	0.039572301	0.005594021	2.112	born	2	8.9	42.76	1	mudumalai
1843	3	3	1	0.009477052	0.000601983	0.00735182	0.002125231	3.53	born	1	8.9	23.06	2	mudumalai
1844	3	3	1	0.045443891	0.002493177	0.040979737	0.004464154	1.791	born	2	8.9	42.76	2	mudumalai
1845	3	3	1	0.00630137	0.000551522	0.004465575	0.001835795	3.329	born	1	8.9	23.06	3	mudumalai
1846	3	3	1	0.048435928	0.002378106	0.042968272	0.005467656	2.299	born	2	8.9	42.76	3	mudumalai
1847	3	3	1	0.007662835	0.000604455	0.005248341	0.002414494	3.994	born	1	8.9	23.06	4	mudumalai
1848	3	3	1	0.04693341	0.002726516	0.04084528	0.00608813	2.233	born	2	8.9	42.76	4	mudumalai
1849	3	3	1	0.006845564	0.000525836	0.004998132	0.001847432	3.513	born	1	8.9	23.06	5	mudumalai
1850	3	3	1	0.041809954	0.00254745	0.037005977	0.004803978	1.886	born	2	8.9	42.76	5	mudumalai
1851	3	3	1	0.005477951	0.000505487	0.004014426	0.001463525	2.895	born	1	8.9	23.06	6	mudumalai
1852	3	3	1	0.043162452	0.002546492	0.037645302	0.00551715	2.167	born	2	8.9	42.76	6	mudumalai
1853	3	3	1	0.009868499	0.000643562	0.008315453	0.001553046	2.413	born	1	8.9	23.06	7	mudumalai
1854	3	3	1	0.042405445	0.002336112	0.036278921	0.006126524	2.623	born	2	8.9	42.76	7	mudumalai
1855	3	3	1	0.007393209	0.00059755	0.005571495	0.001821714	3.049	born	1	8.9	23.06	8	mudumalai
1856	3	3	1	0.044510784	0.002449582	0.038422575	0.006088209	2.485	born	2	8.9	42.76	8	mudumalai
1857	3	3	1	0.009041096	0.000606502	0.007167803	0.001873293	3.089	born	1	8.9	23.06	9	mudumalai
1858	3	3	1	0.043229891	0.002600202	0.037216234	0.006013657	2.313	born	2	8.9	42.76	9	mudumalai
1859	3	3	1	0.009315068	0.000642913	0.006817961	0.002497107	3.884	born	1	8.9	23.06	10	mudumalai
1860	3	3	1	0.045598953	0.002476996	0.039280783	0.00631817	2.551	born	2	8.9	42.76	10	mudumalai
1861	3	3	2	0.000274123	0.000573557	0.001313081	-0.001038958	-1.811	born	1	8.9	23.06	1	mudumalai
1862	3	3	2	0.018105776	0.00302043	0.015916874	0.002188902	0.725	born	2	8.9	42.76	1	mudumalai
1863	3	3	2	0.000273973	0.000649845	0.001816821	-0.001542848	-2.374	born	1	8.9	23.06	2	mudumalai
1864	3	3	2	0.019178334	0.003169982	0.015796249	0.003382084	1.067	born	2	8.9	42.76	2	mudumalai
1865	3	3	2	0.000547795	0.000603001	0.001720358	-0.001172563	-1.945	born	1	8.9	23.06	3	mudumalai
1866	3	3	2	0.017006458	0.003036278	0.016101317	0.00090514	0.298	born	2	8.9	42.76	3	mudumalai
1867	3	3	2	0.000274123	0.000657296	0.001718257	-0.001444134	-2.197	born	1	8.9	23.06	4	mudumalai
1868	3	3	2	0.017881501	0.003311139	0.015616962	0.002264539	0.684	born	2	8.9	42.76	4	mudumalai
1869	3	3	2	0.000547945	0.000592163	0.001454181	-0.000906236	-1.53	born	1	8.9	23.06	5	mudumalai
1870	3	3	2	0.017037664	0.002781695	0.01514858	0.001889084	0.679	born	2	8.9	42.76	5	mudumalai
1871	3	3	2	0.000547795	0.000551906	0.001533865	-0.00098607	-1.787	born	1	8.9	23.06	6	mudumalai
1872	3	3	2	0.017126295	0.002840465	0.014843183	0.002283112	0.804	born	2	8.9	42.76	6	mudumalai
1873	3	3	2	0.000548246	0.00065589	0.001560214	-0.001011969	-1.543	born	1	8.9	23.06	7	mudumalai
1874	3	3	2	0.018258478	0.003017478	0.015545394	0.002713084	0.899	born	2	8.9	42.76	7	mudumalai
1875	3	3	2	0.000274123	0.000682513	0.001599973	-0.00132585	-1.943	born	1	8.9	23.06	8	mudumalai
1876	3	3	2	0.016867121	0.002787101	0.015245146	0.001621974	0.582	born	2	8.9	42.76	8	mudumalai
1877	3	3	2	0.000274123	0.000656998	0.002004413	-0.00173029	-2.634	born	1	8.9	23.06	9	mudumalai
1878	3	3	2	0.016905043	0.002606427	0.015051119	0.001853924	0.711	born	2	8.9	42.76	9	mudumalai
1879	3	3	2	0.000547345	0.000683117	0.0020715	-0.001524155	-2.231	born	1	8.9	23.06	10	mudumalai
1880	3	3	2	0.01739457	0.002507836	0.015929638	0.001464933	0.584	born	2	8.9	42.76	10	mudumalai
1881	3	3	3	0.00109529	0.000526105	0.001142962	-4.77E-05	-0.091	born	1	8.9	23.06	1	mudumalai
1882	3	3	3	0.025957566	0.003156113	0.026700689	-0.000743123	-0.235	born	2	8.9	42.76	1	mudumalai
1883	3	3	3	0.001368738	0.000590207	0.001704065	-0.000335327	-0.568	born	1	8.9	23.06	2	mudumalai
1884	3	3	3	0.026173369	0.003438502	0.02648327	-0.000309902	-0.09	born	2	8.9	42.76	2	mudumalai
1885	3	3	3	0.000821018	0.000643602	0.001723037	-0.000902019	-1.402	born	1	8.9	23.06	3	mudumalai
1886	3	3	3	0.027022025	0.002931602	0.026264771	0.000757254	0.258	born	2	8.9	42.76	3	mudumalai
1887	3	3	3	0.000547645	0.000521717	0.001282217	-0.000734572	-1.408	born	1	8.9	23.06	4	mudumalai
1888	3	3	3	0.026546031	0.003494768	0.0266971	-0.000151068	-0.043	born	2	8.9	42.76	4	mudumalai
1889	3	3	3	0.000547495	0.000520514	0.001165066	-0.00061757	-1.186	born	1	8.9	23.06	5	mudumalai
1890	3	3	3	0.026520618	0.003684126	0.025960352	0.000560267	0.152	born	2	8.9	42.76	5	mudumalai
1891	3	3	3	0.001462741	0.000573166	0.001557063	-9.43E-05	-0.165	born	1	8.9	23.06	6	mudumalai
1892	3	3	3	0.025622094	0.003564185	0.025925014	-0.00030292	-0.085	born	2	8.9	42.76	6	mudumalai
1893	3	3	3	0.00109529	0.000490982	0.001457785	-0.000362495	-0.738	born	1	8.9	23.06	7	mudumalai
1894	3	3	3	0.025890483	0.00319278	0.027127187	-0.001236703	-0.387	born	2	8.9	42.76	7	mudumalai
1895	3	3	3	0.00109499	0.000549673	0.001547279	-0.000452288	-0.823	born	1	8.9	23.06	8	mudumalai
1896	3	3	3	0.025875843	0.003182692	0.025484322	0.000391522	0.123	born	2	8.9	42.76	8	mudumalai
1897	3	3	3	0.001914137	0.000625286	0.00184978	6.44E-05	0.103	born	1	8.9	23.06	9	mudumalai
1898	3	3	3	0.025919813	0.003009247	0.026203645	-0.000283833	-0.094	born	2	8.9	42.76	9	mudumalai
1899	3	3	3	0.001463141	0.000666466	0.001804713	-0.000341572	-0.513	born	1	8.9	23.06	10	mudumalai
1900	3	3	3	0.02590514	0.003216776	0.02694224	-0.0010371	-0.322	born	2	8.9	42.76	10	mudumalai
1901	3	3	4	0.001368738	0.000385147	0.001317721	5.10E-05	0.132	born	1	8.9	23.06	1	mudumalai
1902	3	3	4	0.032100454	0.002655436	0.039140297	-0.007039843	-2.651	born	2	8.9	42.76	1	mudumalai
1903	3	3	4	0.001369113	0.000488175	0.001612032	-0.000242919	-0.498	born	1	8.9	23.06	2	mudumalai
1904	3	3	4	0.032383499	0.002694079	0.03986578	-0.007482281	-2.777	born	2	8.9	42.76	2	mudumalai
1905	3	3	4	0.001917283	0.000564066	0.001679675	0.000237608	0.421	born	1	8.9	23.06	3	mudumalai
1906	3	3	4	0.032100454	0.002327227	0.039248124	-0.00714767	-3.071	born	2	8.9	42.76	3	mudumalai
1907	3	3	4	0.001369113	0.000485787	0.001620355	-0.000251242	-0.517	born	1	8.9	23.06	4	mudumalai
1908	3	3	4	0.031781426	0.002560295	0.040006104	-0.008224678	-3.212	born	2	8.9	42.76	4	mudumalai
1909	3	3	4	0.00109559	0.000454346	0.001420598	-0.000325007	-0.715	born	1	8.9	23.06	5	mudumalai
1910	3	3	4	0.031790414	0.002548248	0.039044154	-0.00725374	-2.847	born	2	8.9	42.76	5	mudumalai
1911	3	3	4	0.001369113	0.000480152	0.001750485	-0.000381372	-0.794	born	1	8.9	23.06	6	mudumalai
1912	3	3	4	0.031799407	0.002698721	0.039323396	-0.007523989	-2.788	born	2	8.9	42.76	6	mudumalai
1913	3	3	4	0.001369113	0.000414713	0.001555266	-0.000186153	-0.449	born	1	8.9	23.06	7	mudumalai
1914	3	3	4	0.032383499	0.00252991	0.039952299	-0.0075688	-2.992	born	2	8.9	42.76	7	mudumalai
1915	3	3	4	0.001916233	0.000496808	0.001974066	-5.78E-05	-0.116	born	1	8.9	23.06	8	mudumalai
1916	3	3	4	0.031233636	0.002804845	0.039388901	-0.008155265	-2.908	born	2	8.9	42.76	8	mudumalai
1917	3	3	4	0.001643385	0.000532901	0.001842053	-0.000198668	-0.373	born	1	8.9	23.06	9	mudumalai
1918	3	3	4	0.031516521	0.002610041	0.039130412	-0.007613891	-2.917	born	2	8.9	42.76	9	mudumalai
1919	3	3	4	0.001369488	0.000541291	0.00199951	-0.000630023	-1.164	born	1	8.9	23.06	10	mudumalai
1920	3	3	4	0.032657301	0.002719404	0.039415941	-0.006758639	-2.485	born	2	8.9	42.76	10	mudumalai
1921	3	4	1	0.012866137	0.001112979	0.011238001	0.001628137	1.463	born	1	8.9	166.3	1	mudumalai
1922	3	4	1	0.032012928	0.00301744	0.04035687	-0.008343941	-2.765	born	2	8.9	177.03	1	mudumalai
1923	3	4	1	0.012876712	0.001258065	0.011455903	0.00142081	1.129	born	1	8.9	166.3	2	mudumalai
1924	3	4	1	0.031994801	0.003072059	0.041213886	-0.009219086	-3.001	born	2	8.9	177.03	2	mudumalai
1925	3	4	1	0.012873185	0.001398136	0.011380324	0.001492861	1.068	born	1	8.9	166.3	3	mudumalai
1926	3	4	1	0.032250534	0.003091749	0.04100471	-0.008754176	-2.831	born	2	8.9	177.03	3	mudumalai
1927	3	4	1	0.012873185	0.001300283	0.011315124	0.001558062	1.198	born	1	8.9	166.3	4	mudumalai
1928	3	4	1	0.031985745	0.003099197	0.040952584	-0.008966839	-2.893	born	2	8.9	177.03	4	mudumalai
1929	3	4	1	0.01286966	0.001394531	0.011366605	0.001503056	1.078	born	1	8.9	166.3	5	mudumalai
1930	3	4	1	0.032816305	0.003295756	0.04177288	-0.008956576	-2.718	born	2	8.9	177.03	5	mudumalai
1931	3	4	1	0.013139885	0.00135976	0.011426076	0.00171381	1.26	born	1	8.9	166.3	6	mudumalai
1932	3	4	1	0.031967648	0.003367195	0.040541853	-0.008574205	-2.546	born	2	8.9	177.03	6	mudumalai
1933	3	4	1	0.013143483	0.001517151	0.011274093	0.00186939	1.232	born	1	8.9	166.3	7	mudumalai
1934	3	4	1	0.031985745	0.003148701	0.040837302	-0.008851557	-2.811	born	2	8.9	177.03	7	mudumalai
1935	3	4	1	0.012599288	0.001372445	0.011095545	0.001503742	1.096	born	1	8.9	166.3	8	mudumalai
1936	3	4	1	0.031976694	0.003175111	0.040187145	-0.008210451	-2.586	born	2	8.9	177.03	8	mudumalai
1937	3	4	1	0.012862616	0.001326796	0.01109503	0.001767587	1.332	born	1	8.9	166.3	9	mudumalai
1938	3	4	1	0.031428549	0.003559887	0.039903515	-0.008474966	-2.381	born	2	8.9	177.03	9	mudumalai
1939	3	4	1	0.012606193	0.001345441	0.011193425	0.001412769	1.05	born	1	8.9	166.3	10	mudumalai
1940	3	4	1	0.032524219	0.002886951	0.040850991	-0.008326773	-2.884	born	2	8.9	177.03	10	mudumalai
1941	3	4	2	0.013694878	0.001711779	0.013061093	0.000633785	0.37	born	1	8.9	166.3	1	mudumalai
1942	3	4	2	0.068114047	0.003982592	0.065718979	0.002395068	0.601	born	2	8.9	177.03	1	mudumalai
1943	3	4	2	0.014512596	0.00167286	0.01323667	0.001275926	0.763	born	1	8.9	166.3	2	mudumalai
1944	3	4	2	0.06788903	0.003750599	0.065228009	0.002661022	0.709	born	2	8.9	177.03	2	mudumalai
1945	3	4	2	0.01423098	0.001749941	0.013007448	0.001223532	0.699	born	1	8.9	166.3	3	mudumalai
1946	3	4	2	0.068210416	0.004159566	0.065188194	0.003022222	0.727	born	2	8.9	177.03	3	mudumalai
1947	3	4	2	0.014778325	0.001658177	0.01355322	0.001225105	0.739	born	1	8.9	166.3	4	mudumalai
1948	3	4	2	0.068191121	0.003452801	0.065390342	0.002800778	0.811	born	2	8.9	177.03	4	mudumalai
1949	3	4	2	0.01425048	0.001565367	0.013417639	0.000832841	0.532	born	1	8.9	166.3	5	mudumalai
1950	3	4	2	0.068191121	0.003680472	0.065596727	0.002594393	0.705	born	2	8.9	177.03	5	mudumalai
1951	3	4	2	0.014524527	0.0019007	0.013471571	0.001052956	0.554	born	1	8.9	166.3	6	mudumalai
1952	3	4	2	0.068210416	0.004205918	0.06544087	0.002769547	0.658	born	2	8.9	177.03	6	mudumalai
1953	3	4	2	0.013420981	0.001737722	0.01302735	0.000393631	0.227	born	1	8.9	166.3	7	mudumalai
1954	3	4	2	0.068210416	0.003669176	0.065217025	0.002993391	0.816	born	2	8.9	177.03	7	mudumalai
1955	3	4	2	0.013132695	0.001408193	0.012502265	0.00063043	0.448	born	1	8.9	166.3	8	mudumalai
1956	3	4	2	0.068152562	0.003984707	0.066092504	0.002060058	0.517	born	2	8.9	177.03	8	mudumalai
1957	3	4	2	0.013717421	0.001664438	0.01270399	0.001013431	0.609	born	1	8.9	166.3	9	mudumalai
1958	3	4	2	0.068133299	0.004531406	0.064958036	0.003175263	0.701	born	2	8.9	177.03	9	mudumalai
1959	3	4	2	0.014492754	0.001737917	0.012830783	0.001661971	0.956	born	1	8.9	166.3	10	mudumalai
1960	3	4	2	0.068249041	0.003412841	0.065839742	0.002409299	0.706	born	2	8.9	177.03	10	mudumalai
1961	3	4	3	0.011173288	0.001631247	0.011006361	0.000166928	0.102	born	1	8.9	166.3	1	mudumalai
1962	3	4	3	0.06384935	0.003687532	0.056537585	0.007311765	1.983	born	2	8.9	177.03	1	mudumalai
1963	3	4	3	0.011170229	0.001772333	0.011126754	4.35E-05	0.025	born	1	8.9	166.3	2	mudumalai
1964	3	4	3	0.064059987	0.003449229	0.055792971	0.008267016	2.397	born	2	8.9	177.03	2	mudumalai
1965	3	4	3	0.010631317	0.001509483	0.01058645	4.49E-05	0.03	born	1	8.9	166.3	3	mudumalai
1966	3	4	3	0.063813205	0.004131281	0.056340795	0.00747241	1.809	born	2	8.9	177.03	3	mudumalai
1967	3	4	3	0.01145346	0.00178962	0.011504199	-5.07E-05	-0.028	born	1	8.9	166.3	4	mudumalai
1968	3	4	3	0.063795148	0.003845772	0.056146227	0.007648921	1.989	born	2	8.9	177.03	4	mudumalai
1969	3	4	3	0.01171146	0.001494304	0.011856907	-0.000145447	-0.097	born	1	8.9	166.3	5	mudumalai
1970	3	4	3	0.063741039	0.003708048	0.056028542	0.007712497	2.08	born	2	8.9	177.03	5	mudumalai
1971	3	4	3	0.011440919	0.001798744	0.011314284	0.000126635	0.07	born	1	8.9	166.3	6	mudumalai
1972	3	4	3	0.063795148	0.004595672	0.056768448	0.0070267	1.529	born	2	8.9	177.03	6	mudumalai
1973	3	4	3	0.011170229	0.001727817	0.010866386	0.000303843	0.176	born	1	8.9	166.3	7	mudumalai
1974	3	4	3	0.063723023	0.003789039	0.056455687	0.007267336	1.918	born	2	8.9	177.03	7	mudumalai
1975	3	4	3	0.010905365	0.001642474	0.010471948	0.000433417	0.264	born	1	8.9	166.3	8	mudumalai
1976	3	4	3	0.063795148	0.003889999	0.056401861	0.007393287	1.901	born	2	8.9	177.03	8	mudumalai
1977	3	4	3	0.010340267	0.001733824	0.010811865	-0.000471598	-0.272	born	1	8.9	166.3	9	mudumalai
1978	3	4	3	0.063795148	0.004374575	0.056418319	0.007376829	1.686	born	2	8.9	177.03	9	mudumalai
1979	3	4	3	0.010637147	0.001776867	0.011356885	-0.000719738	-0.405	born	1	8.9	166.3	10	mudumalai
1980	3	4	3	0.063813205	0.003471785	0.056632701	0.007180504	2.068	born	2	8.9	177.03	10	mudumalai
1981	3	4	4	0.007628024	0.001319399	0.010051213	-0.002423189	-1.837	born	1	8.9	166.3	1	mudumalai
1982	3	4	4	0.047842369	0.003279672	0.049234345	-0.001391976	-0.424	born	2	8.9	177.03	1	mudumalai
1983	3	4	4	0.007625935	0.001352215	0.010371738	-0.002745803	-2.031	born	1	8.9	166.3	2	mudumalai
1984	3	4	4	0.047600017	0.003337314	0.049316129	-0.001716112	-0.514	born	2	8.9	177.03	2	mudumalai
1985	3	4	4	0.007352112	0.001358094	0.010113983	-0.002761871	-2.034	born	1	8.9	166.3	3	mudumalai
1986	3	4	4	0.047586552	0.003079112	0.049321529	-0.001734977	-0.563	born	2	8.9	177.03	3	mudumalai
1987	3	4	4	0.007625935	0.001426274	0.010355153	-0.002729218	-1.914	born	1	8.9	166.3	4	mudumalai
1988	3	4	4	0.047586552	0.003186056	0.049143497	-0.001556946	-0.489	born	2	8.9	177.03	4	mudumalai
1989	3	4	4	0.007901921	0.001469151	0.010087913	-0.002185992	-1.488	born	1	8.9	166.3	5	mudumalai
1990	3	4	4	0.047653955	0.002903859	0.049000417	-0.001346463	-0.464	born	2	8.9	177.03	5	mudumalai
1991	3	4	4	0.007080229	0.00152652	0.009963688	-0.00288346	-1.889	born	1	8.9	166.3	6	mudumalai
1992	3	4	4	0.047600017	0.003501381	0.048778731	-0.001178714	-0.337	born	2	8.9	177.03	6	mudumalai
1993	3	4	4	0.007628024	0.001427478	0.010210085	-0.002582061	-1.809	born	1	8.9	166.3	7	mudumalai
1994	3	4	4	0.047626971	0.003386571	0.049105935	-0.001478964	-0.437	born	2	8.9	177.03	7	mudumalai
1995	3	4	4	0.007628024	0.00139803	0.010202054	-0.002574031	-1.841	born	1	8.9	166.3	8	mudumalai
1996	3	4	4	0.047910096	0.003264892	0.049183981	-0.001273885	-0.39	born	2	8.9	177.03	8	mudumalai
1997	3	4	4	0.007352112	0.001291091	0.009663122	-0.00231101	-1.79	born	1	8.9	166.3	9	mudumalai
1998	3	4	4	0.04761349	0.003337236	0.049700566	-0.002087076	-0.625	born	2	8.9	177.03	9	mudumalai
1999	3	4	4	0.007623847	0.001275249	0.009986053	-0.002362206	-1.852	born	1	8.9	166.3	10	mudumalai
[truncated: 229,001 more rows]
