# Supplementary material for: Interactions between all pairs of neighboring trees in 16 forests worldwide reveal details of unique ecological processes in each forest, and provide windows into their evolutionary histories
Source: PLoS Comput Biol. 2021 Apr 29;17(4):e1008853. doi: 10.1371/journal.pcbi.1008853 (PMC8084225; doi:10.1371/journal.pcbi.1008853)
Supplement: S2 Data — These zipped files contain all the data used to plot the figure graphs, including information needed to generate the errors on the graphs, in .csv format. (ZIP) [file pcbi.1008853.s013.zip]

Archive with 3 entries (2 files):
- dat_0_of_last_11_plots.csv
- __MACOSX/
- __MACOSX/._dat_0_of_last_11_plots.csv
