# Supplementary material for: Interactions between all pairs of neighboring trees in 16 forests worldwide reveal details of unique ecological processes in each forest, and provide windows into their evolutionary histories
Source: PLoS Comput Biol. 2021 Apr 29;17(4):e1008853. doi: 10.1371/journal.pcbi.1008853 (PMC8084225; doi:10.1371/journal.pcbi.1008853)
Supplement: S2 Data — These zipped files contain all the data used to plot the figure graphs, including information needed to generate the errors on the graphs, in .csv format. (ZIP) [file pcbi.1008853.s013.zip › dat_0_of_last_11_plots.csv]

231001	1	0	1	0.03276411	0.000636804	0.02524799	0.007516129	11.803	born	1	1.76	37.86	1	pasoh
231002	1	0	1	0.1936871	0.00177712	0.1559347	0.03775245	21.244	born	2	1.77	38.22	1	pasoh
231003	1	0	1	0.07047534	0.000823337	0.06371596	0.006759388	8.21	born	3	1.76	37.92	1	pasoh
231004	1	0	1	0.1053087	0.001271078	0.09575708	0.009551604	7.515	born	4	1.76	38.08	1	pasoh
231005	1	0	1	0.07025057	0.001334975	0.06246146	0.007789109	5.835	born	5	1.74	36.55	1	pasoh
231006	1	0	2	0.0255363	0.000602997	0.02405497	0.001481326	2.457	born	1	1.76	37.86	1	pasoh
231007	1	0	2	0.1534209	0.001860392	0.1476287	0.005792178	3.113	born	2	1.77	38.22	1	pasoh
231008	1	0	2	0.0697505	0.000778365	0.06513932	0.004611179	5.924	born	3	1.76	37.92	1	pasoh
231009	1	0	2	0.1057761	0.001567914	0.09844241	0.007333727	4.677	born	4	1.76	38.08	1	pasoh
231010	1	0	2	0.06951696	0.001305249	0.06375003	0.005766933	4.418	born	5	1.74	36.55	1	pasoh
231011	1	0	3	0.02051106	0.000601459	0.02301596	-0.002504903	-4.165	born	1	1.76	37.86	1	pasoh
231012	1	0	3	0.1274072	0.001597037	0.1396778	-0.01227052	-7.683	born	2	1.77	38.22	1	pasoh
231013	1	0	3	0.06189478	0.000820965	0.06301028	-0.001115504	-1.359	born	3	1.76	37.92	1	pasoh
231014	1	0	3	0.09558453	0.001680146	0.09715125	-0.001566728	-0.932	born	4	1.76	38.08	1	pasoh
231015	1	0	3	0.06234092	0.001491772	0.06407252	-0.001731598	-1.161	born	5	1.74	36.55	1	pasoh
231016	1	0	4	0.01694216	0.000583587	0.02343435	-0.006492184	-11.125	born	1	1.76	37.86	1	pasoh
231017	1	0	4	0.09952314	0.001683452	0.1308028	-0.03127969	-18.581	born	2	1.77	38.22	1	pasoh
231018	1	0	4	0.04765271	0.00073391	0.05790596	-0.01025325	-13.971	born	3	1.76	37.92	1	pasoh
231019	1	0	4	0.07575954	0.00154707	0.09108185	-0.01532231	-9.904	born	4	1.76	38.08	1	pasoh
231020	1	0	4	0.05410631	0.001434467	0.0659333	-0.01182699	-8.245	born	5	1.74	36.55	1	pasoh
231021	1	1	1	0.01576762	0.000508499	0.01579363	-2.60E-05	-0.051	born	1	1.76	127.83	1	pasoh
231022	1	1	1	0.1298792	0.001326759	0.122191	0.007688208	5.795	born	2	1.77	127.74	1	pasoh
231023	1	1	1	0.05384196	0.000927411	0.05489696	-0.001055005	-1.138	born	3	1.76	127.41	1	pasoh
231024	1	1	1	0.09170675	0.001471346	0.08662673	0.005080017	3.453	born	4	1.76	127.08	1	pasoh
231025	1	1	1	0.05550511	0.001237973	0.05126343	0.004241688	3.426	born	5	1.74	126.11	1	pasoh
231026	1	1	2	0.01589518	0.000474325	0.01573618	0.000159002	0.335	born	1	1.76	127.83	1	pasoh
231027	1	1	2	0.1292398	0.00148209	0.1273143	0.001925505	1.299	born	2	1.77	127.74	1	pasoh
231028	1	1	2	0.06028537	0.00094823	0.05798698	0.002298396	2.424	born	3	1.76	127.41	1	pasoh
231029	1	1	2	0.09562801	0.001394606	0.09418879	0.001439227	1.032	born	4	1.76	127.08	1	pasoh
231030	1	1	2	0.05633141	0.001128208	0.05606892	0.000262495	0.233	born	5	1.74	126.11	1	pasoh
231031	1	1	3	0.01500429	0.000444831	0.01545525	-0.000450961	-1.014	born	1	1.76	127.83	1	pasoh
231032	1	1	3	0.1237209	0.001536536	0.1283391	-0.004618228	-3.006	born	2	1.77	127.74	1	pasoh
231033	1	1	3	0.06035412	0.000958512	0.05891892	0.001435201	1.497	born	3	1.76	127.41	1	pasoh
231034	1	1	3	0.09228093	0.001410174	0.09525432	-0.002973393	-2.109	born	4	1.76	127.08	1	pasoh
231035	1	1	3	0.0550801	0.00118316	0.05719329	-0.002113181	-1.786	born	5	1.74	126.11	1	pasoh
231036	1	1	4	0.01496386	0.000412319	0.01464621	0.00031765	0.77	born	1	1.76	127.83	1	pasoh
231037	1	1	4	0.1149967	0.001360756	0.1199958	-0.004999091	-3.674	born	2	1.77	127.74	1	pasoh
231038	1	1	4	0.05030834	0.000828364	0.05298844	-0.002680101	-3.235	born	3	1.76	127.41	1	pasoh
231039	1	1	4	0.08138746	0.001214634	0.08493206	-0.0035446	-2.918	born	4	1.76	127.08	1	pasoh
231040	1	1	4	0.04767393	0.001065873	0.0500666	-0.002392672	-2.245	born	5	1.74	126.11	1	pasoh
231041	1	10	1	0.02055142	0.000398294	0.01910053	0.001450891	3.643	born	1	1.76	236.93	1	pasoh
231042	1	10	1	0.1412079	0.001085776	0.1334843	0.007723639	7.113	born	2	1.77	236.93	1	pasoh
231043	1	10	1	0.05856285	0.00076972	0.05937995	-0.000817095	-1.062	born	3	1.76	236.93	1	pasoh
231044	1	10	1	0.08904793	0.00107636	0.08724546	0.001802464	1.675	born	4	1.76	236.92	1	pasoh
231045	1	10	1	0.05582996	0.00096475	0.05596538	-0.000135412	-0.14	born	5	1.74	236.91	1	pasoh
231046	1	10	2	0.01756968	0.000446477	0.01803009	-0.000460416	-1.031	born	1	1.76	236.93	1	pasoh
231047	1	10	2	0.1288467	0.001289028	0.126553	0.002293719	1.779	born	2	1.77	236.93	1	pasoh
231048	1	10	2	0.0574724	0.00084266	0.0562505	0.001221896	1.45	born	3	1.76	236.93	1	pasoh
231049	1	10	2	0.08504132	0.001115925	0.08296286	0.002078457	1.863	born	4	1.76	236.92	1	pasoh
231050	1	10	2	0.05799861	0.001027921	0.05399143	0.004007173	3.898	born	5	1.74	236.91	1	pasoh
231051	1	10	3	0.01698349	0.000481235	0.01755141	-0.000567919	-1.18	born	1	1.76	236.93	1	pasoh
231052	1	10	3	0.1221763	0.001225882	0.1255915	-0.003415215	-2.786	born	2	1.77	236.93	1	pasoh
231053	1	10	3	0.05675715	0.000756229	0.05670925	4.79E-05	0.063	born	3	1.76	236.93	1	pasoh
231054	1	10	3	0.08272523	0.001129412	0.08362808	-0.000902848	-0.799	born	4	1.76	236.92	1	pasoh
231055	1	10	3	0.05388675	0.001073193	0.05423467	-0.000347916	-0.324	born	5	1.74	236.91	1	pasoh
231056	1	10	4	0.01722378	0.000398552	0.01765048	-0.000426701	-1.071	born	1	1.76	236.93	1	pasoh
231057	1	10	4	0.1250747	0.001280327	0.1316675	-0.006592892	-5.149	born	2	1.77	236.93	1	pasoh
231058	1	10	4	0.05906086	0.000837177	0.05951429	-0.000453426	-0.542	born	3	1.76	236.93	1	pasoh
231059	1	10	4	0.08450918	0.001054263	0.08748505	-0.002975872	-2.823	born	4	1.76	236.92	1	pasoh
231060	1	10	4	0.05363663	0.00100566	0.05715869	-0.003522062	-3.502	born	5	1.74	236.91	1	pasoh
231061	1	11	1	0.01557184	0.000411616	0.01579063	-0.000218792	-0.532	born	1	1.76	279.63	1	pasoh
231062	1	11	1	0.1236891	0.001341402	0.1164294	0.007259738	5.412	born	2	1.77	280.62	1	pasoh
231063	1	11	1	0.05630839	0.000915876	0.05560306	0.000705332	0.77	born	3	1.76	281.41	1	pasoh
231064	1	11	1	0.0828618	0.001118474	0.08105532	0.001806479	1.615	born	4	1.76	278.84	1	pasoh
231065	1	11	1	0.0521695	0.000967739	0.05247867	-0.000309165	-0.319	born	5	1.74	275.43	1	pasoh
231066	1	11	2	0.01694014	0.000458574	0.01667764	0.000262501	0.572	born	1	1.76	279.63	1	pasoh
231067	1	11	2	0.1267124	0.001301383	0.1240751	0.002637305	2.027	born	2	1.77	280.62	1	pasoh
231068	1	11	2	0.06012556	0.000950674	0.05983236	0.000293192	0.308	born	3	1.76	281.41	1	pasoh
231069	1	11	2	0.09024955	0.001318193	0.08742794	0.002821605	2.141	born	4	1.76	278.84	1	pasoh
231070	1	11	2	0.05620781	0.00099891	0.05566331	0.000544494	0.545	born	5	1.74	275.43	1	pasoh
231071	1	11	3	0.01674884	0.000442318	0.01684504	-9.62E-05	-0.218	born	1	1.76	279.63	1	pasoh
231072	1	11	3	0.121104	0.001249087	0.125986	-0.004881998	-3.908	born	2	1.77	280.62	1	pasoh
231073	1	11	3	0.06095624	0.000929872	0.06036147	0.00059477	0.64	born	3	1.76	281.41	1	pasoh
231074	1	11	3	0.08702062	0.001182074	0.08762784	-0.000607213	-0.514	born	4	1.76	278.84	1	pasoh
231075	1	11	3	0.05593703	0.001010852	0.05552568	0.000411355	0.407	born	5	1.74	275.43	1	pasoh
231076	1	11	4	0.01555156	0.000368114	0.01549861	5.29E-05	0.144	born	1	1.76	279.63	1	pasoh
231077	1	11	4	0.1147027	0.001214238	0.1197215	-0.005018834	-4.133	born	2	1.77	280.62	1	pasoh
231078	1	11	4	0.05610187	0.001096856	0.05769252	-0.001590651	-1.45	born	3	1.76	281.41	1	pasoh
231079	1	11	4	0.07996033	0.00111262	0.08398	-0.004019676	-3.613	born	4	1.76	278.84	1	pasoh
231080	1	11	4	0.05165306	0.00097452	0.05230539	-0.000652323	-0.669	born	5	1.74	275.43	1	pasoh
231081	1	12	1	0.0174319	0.000430255	0.01676607	0.000665836	1.548	born	1	1.76	361.26	1	pasoh
231082	1	12	1	0.1298407	0.001292931	0.1234124	0.006428269	4.972	born	2	1.77	361.26	1	pasoh
231083	1	12	1	0.05955563	0.000940456	0.05923837	0.000317259	0.337	born	3	1.76	361.26	1	pasoh
231084	1	12	1	0.08843523	0.00108571	0.08524786	0.003187368	2.936	born	4	1.76	361.26	1	pasoh
231085	1	12	1	0.05664758	0.001064239	0.05511822	0.001529363	1.437	born	5	1.74	361.26	1	pasoh
231086	1	12	2	0.0180499	0.000442198	0.0183251	-0.000275199	-0.622	born	1	1.76	361.26	1	pasoh
231087	1	12	2	0.1322414	0.001466171	0.1315339	0.000707545	0.483	born	2	1.77	361.26	1	pasoh
231088	1	12	2	0.06295813	0.000882001	0.06355568	-0.000597554	-0.677	born	3	1.76	361.26	1	pasoh
231089	1	12	2	0.08932906	0.001331724	0.08936589	-3.68E-05	-0.028	born	4	1.76	361.26	1	pasoh
231090	1	12	2	0.05674213	0.001123091	0.05703221	-0.00029008	-0.258	born	5	1.74	361.26	1	pasoh
231091	1	12	3	0.01789703	0.000436736	0.01838533	-0.000488303	-1.118	born	1	1.76	361.26	1	pasoh
231092	1	12	3	0.1268382	0.001345516	0.1300654	-0.003227197	-2.398	born	2	1.77	361.26	1	pasoh
231093	1	12	3	0.06277618	0.000852444	0.06194455	0.000831629	0.976	born	3	1.76	361.26	1	pasoh
231094	1	12	3	0.08535852	0.001189543	0.08678928	-0.001430759	-1.203	born	4	1.76	361.26	1	pasoh
231095	1	12	3	0.05556808	0.001033564	0.05501846	0.000549615	0.532	born	5	1.74	361.26	1	pasoh
231096	1	12	4	0.01528029	0.000405961	0.01518184	9.84E-05	0.243	born	1	1.76	361.26	1	pasoh
231097	1	12	4	0.1115193	0.00125604	0.1154266	-0.003907344	-3.111	born	2	1.77	361.26	1	pasoh
231098	1	12	4	0.05685233	0.000759014	0.05740979	-0.000557459	-0.734	born	3	1.76	361.26	1	pasoh
231099	1	12	4	0.0796347	0.001286168	0.0813582	-0.001723501	-1.34	born	4	1.76	361.26	1	pasoh
231100	1	12	4	0.04909542	0.001050227	0.05088502	-0.001789602	-1.704	born	5	1.74	361.26	1	pasoh
231101	1	13	1	0.01763297	0.000416172	0.01651247	0.001120497	2.692	born	1	1.76	361.26	1	pasoh
231102	1	13	1	0.1305643	0.001357828	0.121996	0.008568242	6.31	born	2	1.77	361.26	1	pasoh
231103	1	13	1	0.05782553	0.000776763	0.05820651	-0.00038098	-0.49	born	3	1.76	361.26	1	pasoh
231104	1	13	1	0.08746819	0.001182881	0.08475908	0.002709104	2.29	born	4	1.76	361.26	1	pasoh
231105	1	13	1	0.05645897	0.000832913	0.05574285	0.00071612	0.86	born	5	1.74	361.26	1	pasoh
231106	1	13	2	0.01729541	0.000478302	0.01788175	-0.000586344	-1.226	born	1	1.76	361.26	1	pasoh
231107	1	13	2	0.1313802	0.00154205	0.130494	0.000886211	0.575	born	2	1.77	361.26	1	pasoh
231108	1	13	2	0.06192384	0.000818196	0.06218434	-0.000260503	-0.318	born	3	1.76	361.26	1	pasoh
231109	1	13	2	0.08961402	0.001208523	0.0902573	-0.000643279	-0.532	born	4	1.76	361.26	1	pasoh
231110	1	13	2	0.05673714	0.000974576	0.057077	-0.000339865	-0.349	born	5	1.74	361.26	1	pasoh
231111	1	13	3	0.01814099	0.0004466	0.01796834	0.000172657	0.387	born	1	1.76	361.26	1	pasoh
231112	1	13	3	0.1256263	0.001490235	0.1296137	-0.003987385	-2.676	born	2	1.77	361.26	1	pasoh
231113	1	13	3	0.0627143	0.000871663	0.06041616	0.002298137	2.636	born	3	1.76	361.26	1	pasoh
231114	1	13	3	0.08695681	0.001381749	0.08718511	-0.000228298	-0.165	born	4	1.76	361.26	1	pasoh
231115	1	13	3	0.05716458	0.00098407	0.05538255	0.001782033	1.811	born	5	1.74	361.26	1	pasoh
231116	1	13	4	0.01413964	0.000337427	0.01484409	-0.000704449	-2.088	born	1	1.76	361.26	1	pasoh
231117	1	13	4	0.1096448	0.001386022	0.1151134	-0.005468609	-3.946	born	2	1.77	361.26	1	pasoh
231118	1	13	4	0.05421009	0.000716394	0.05586674	-0.001656655	-2.312	born	3	1.76	361.26	1	pasoh
231119	1	13	4	0.08032424	0.00131053	0.08215949	-0.001835248	-1.4	born	4	1.76	361.26	1	pasoh
231120	1	13	4	0.04933339	0.000970888	0.05149047	-0.002157081	-2.222	born	5	1.74	361.26	1	pasoh
231121	1	14	1	0.02279828	0.000515151	0.02153725	0.001261033	2.448	born	1	1.76	382.2	1	pasoh
231122	1	14	1	0.1483286	0.001302806	0.1407847	0.007543909	5.791	born	2	1.77	383.75	1	pasoh
231123	1	14	1	0.06486974	0.000898133	0.06403035	0.000839382	0.935	born	3	1.76	385.89	1	pasoh
231124	1	14	1	0.0910804	0.001141568	0.08807865	0.003001747	2.629	born	4	1.76	385.54	1	pasoh
231125	1	14	1	0.05872816	0.00082475	0.05572261	0.003005553	3.644	born	5	1.74	384.63	1	pasoh
231126	1	14	2	0.0204667	0.000541874	0.02221977	-0.001753077	-3.235	born	1	1.76	382.2	1	pasoh
231127	1	14	2	0.1474273	0.001538243	0.145865	0.001562387	1.016	born	2	1.77	383.75	1	pasoh
231128	1	14	2	0.06527715	0.000798781	0.06521763	5.95E-05	0.075	born	3	1.76	385.89	1	pasoh
231129	1	14	2	0.0892412	0.001395674	0.08783118	0.001410024	1.01	born	4	1.76	385.54	1	pasoh
231130	1	14	2	0.05446486	0.00104045	0.05538442	-0.000919568	-0.884	born	5	1.74	384.63	1	pasoh
231131	1	14	3	0.02218233	0.0006403	0.02179171	0.000390622	0.61	born	1	1.76	382.2	1	pasoh
231132	1	14	3	0.1350302	0.001403237	0.1400645	-0.005034381	-3.588	born	2	1.77	383.75	1	pasoh
231133	1	14	3	0.06290611	0.000916077	0.06276399	0.000142114	0.155	born	3	1.76	385.89	1	pasoh
231134	1	14	3	0.08217112	0.001245405	0.08419928	-0.002028162	-1.629	born	4	1.76	385.54	1	pasoh
231135	1	14	3	0.05336165	0.00100829	0.05344385	-8.22E-05	-0.082	born	5	1.74	384.63	1	pasoh
231136	1	14	4	0.01782852	0.000444178	0.01772774	0.000100774	0.227	born	1	1.76	382.2	1	pasoh
231137	1	14	4	0.1188061	0.001259866	0.122876	-0.004069962	-3.23	born	2	1.77	383.75	1	pasoh
231138	1	14	4	0.05681462	0.00073829	0.05785602	-0.001041396	-1.411	born	3	1.76	385.89	1	pasoh
231139	1	14	4	0.07727696	0.00121585	0.07966096	-0.002383997	-1.961	born	4	1.76	385.54	1	pasoh
231140	1	14	4	0.04857685	0.000964359	0.05058465	-0.002007803	-2.082	born	5	1.74	384.63	1	pasoh
231141	1	2	1	0.01680142	0.000449549	0.0164891	0.000312325	0.695	born	1	1.76	145.55	1	pasoh
231142	1	2	1	0.1344153	0.001311993	0.1249785	0.009436849	7.193	born	2	1.77	145.46	1	pasoh
231143	1	2	1	0.0572234	0.000767934	0.0567076	0.000515801	0.672	born	3	1.76	145.05	1	pasoh
231144	1	2	1	0.09330573	0.001207551	0.08950503	0.0038007	3.147	born	4	1.76	144.3	1	pasoh
231145	1	2	1	0.05655689	0.001140615	0.05568956	0.00086733	0.76	born	5	1.74	143.33	1	pasoh
231146	1	2	2	0.01593107	0.000466236	0.01592074	1.03E-05	0.022	born	1	1.76	145.55	1	pasoh
231147	1	2	2	0.1232474	0.001532793	0.123591	-0.000343539	-0.224	born	2	1.77	145.46	1	pasoh
231148	1	2	2	0.05852831	0.00087057	0.05668813	0.001840179	2.114	born	3	1.76	145.05	1	pasoh
231149	1	2	2	0.09222146	0.001225555	0.08995417	0.002267286	1.85	born	4	1.76	144.3	1	pasoh
231150	1	2	2	0.06004576	0.001211011	0.0565398	0.003505964	2.895	born	5	1.74	143.33	1	pasoh
231151	1	2	3	0.01556677	0.000462332	0.01579792	-0.00023115	-0.5	born	1	1.76	145.55	1	pasoh
231152	1	2	3	0.12419	0.00129162	0.1250054	-0.000815439	-0.631	born	2	1.77	145.46	1	pasoh
231153	1	2	3	0.057732	0.000972355	0.05787799	-0.00014599	-0.15	born	3	1.76	145.05	1	pasoh
231154	1	2	3	0.08862825	0.001346348	0.09084622	-0.002217965	-1.647	born	4	1.76	144.3	1	pasoh
231155	1	2	3	0.05611864	0.00112654	0.05688214	-0.000763501	-0.678	born	5	1.74	143.33	1	pasoh
231156	1	2	4	0.01597877	0.000427692	0.01607152	-9.27E-05	-0.217	born	1	1.76	145.55	1	pasoh
231157	1	2	4	0.1127376	0.001247974	0.1210161	-0.008278525	-6.634	born	2	1.77	145.46	1	pasoh
231158	1	2	4	0.05274244	0.000732097	0.05495208	-0.002209645	-3.018	born	3	1.76	145.05	1	pasoh
231159	1	2	4	0.07890554	0.001161187	0.08274884	-0.003843298	-3.31	born	4	1.76	144.3	1	pasoh
231160	1	2	4	0.04749986	0.001099269	0.05110975	-0.003609882	-3.284	born	5	1.74	143.33	1	pasoh
231161	1	3	1	0.02034684	0.000463119	0.01966859	0.000678243	1.465	born	1	1.76	186.72	1	pasoh
231162	1	3	1	0.129701	0.001437331	0.1221144	0.007586607	5.278	born	2	1.77	186.59	1	pasoh
231163	1	3	1	0.05339326	0.000806317	0.054925	-0.001531739	-1.9	born	3	1.76	186.11	1	pasoh
231164	1	3	1	0.08738948	0.001152575	0.08506434	0.002325142	2.017	born	4	1.76	184.98	1	pasoh
231165	1	3	1	0.05901101	0.001235429	0.05873603	0.000274975	0.223	born	5	1.74	183.03	1	pasoh
231166	1	3	2	0.01925898	0.000489138	0.01924363	1.53E-05	0.031	born	1	1.76	186.72	1	pasoh
231167	1	3	2	0.1235906	0.001534839	0.1203612	0.003229359	2.104	born	2	1.77	186.59	1	pasoh
231168	1	3	2	0.05710146	0.000850153	0.0552853	0.001816169	2.136	born	3	1.76	186.11	1	pasoh
231169	1	3	2	0.08656034	0.001109998	0.08527128	0.001289058	1.161	born	4	1.76	184.98	1	pasoh
231170	1	3	2	0.06029479	0.001332511	0.05807676	0.002218032	1.665	born	5	1.74	183.03	1	pasoh
231171	1	3	3	0.01908675	0.000531534	0.01893625	0.000150501	0.283	born	1	1.76	186.72	1	pasoh
231172	1	3	3	0.1182852	0.001369392	0.1213043	-0.003019089	-2.205	born	2	1.77	186.59	1	pasoh
231173	1	3	3	0.05705886	0.000895648	0.05652458	0.000534275	0.597	born	3	1.76	186.11	1	pasoh
231174	1	3	3	0.08758503	0.001323809	0.08726898	0.000316049	0.239	born	4	1.76	184.98	1	pasoh
231175	1	3	3	0.06097026	0.001433894	0.05865688	0.002313375	1.613	born	5	1.74	183.03	1	pasoh
231176	1	3	4	0.02047817	0.000506985	0.02132124	-0.000843067	-1.663	born	1	1.76	186.72	1	pasoh
231177	1	3	4	0.1316904	0.001426095	0.1395001	-0.007809697	-5.476	born	2	1.77	186.59	1	pasoh
231178	1	3	4	0.06332424	0.000839679	0.06414479	-0.000820542	-0.977	born	3	1.76	186.11	1	pasoh
231179	1	3	4	0.09811523	0.00137996	0.1020413	-0.003926099	-2.845	born	4	1.76	184.98	1	pasoh
231180	1	3	4	0.06602218	0.00147935	0.0708287	-0.004806524	-3.249	born	5	1.74	183.03	1	pasoh
231181	1	4	1	0.02083879	0.000455852	0.02002327	0.000815522	1.789	born	1	1.76	210.65	1	pasoh
231182	1	4	1	0.149355	0.001503368	0.1411372	0.008217807	5.466	born	2	1.77	210.55	1	pasoh
231183	1	4	1	0.06153417	0.000792949	0.06178499	-0.000250821	-0.316	born	3	1.76	210.27	1	pasoh
231184	1	4	1	0.09966605	0.00120081	0.09488956	0.004776487	3.978	born	4	1.76	209.52	1	pasoh
231185	1	4	1	0.06255864	0.001159423	0.06129205	0.001266593	1.092	born	5	1.74	208.23	1	pasoh
231186	1	4	2	0.01823492	0.000456581	0.01888808	-0.000653167	-1.431	born	1	1.76	210.65	1	pasoh
231187	1	4	2	0.1351991	0.001441839	0.1317913	0.003407803	2.364	born	2	1.77	210.55	1	pasoh
231188	1	4	2	0.05764814	0.000950407	0.05774294	-9.48E-05	-0.1	born	3	1.76	210.27	1	pasoh
231189	1	4	2	0.08918581	0.001304849	0.08911897	6.68E-05	0.051	born	4	1.76	209.52	1	pasoh
231190	1	4	2	0.06070891	0.001147655	0.05863174	0.002077172	1.81	born	5	1.74	208.23	1	pasoh
231191	1	4	3	0.01862831	0.000494055	0.01830116	0.000327143	0.662	born	1	1.76	210.65	1	pasoh
231192	1	4	3	0.1255115	0.001373048	0.1268723	-0.001360789	-0.991	born	2	1.77	210.55	1	pasoh
231193	1	4	3	0.05812388	0.001058877	0.05685816	0.001265719	1.195	born	3	1.76	210.27	1	pasoh
231194	1	4	3	0.08795701	0.001190727	0.08768698	0.000270028	0.227	born	4	1.76	209.52	1	pasoh
231195	1	4	3	0.05604471	0.00119259	0.05702872	-0.000984012	-0.825	born	5	1.74	208.23	1	pasoh
231196	1	4	4	0.01794195	0.000436493	0.01842954	-0.000487592	-1.117	born	1	1.76	210.65	1	pasoh
231197	1	4	4	0.1162163	0.001157841	0.1264848	-0.01026849	-8.869	born	2	1.77	210.55	1	pasoh
231198	1	4	4	0.05750716	0.000782079	0.05842902	-0.000921859	-1.179	born	3	1.76	210.27	1	pasoh
231199	1	4	4	0.08352419	0.001166852	0.08863023	-0.005106043	-4.376	born	4	1.76	209.52	1	pasoh
231200	1	4	4	0.05392579	0.0010475	0.05628233	-0.002356545	-2.25	born	5	1.74	208.23	1	pasoh
231201	1	5	1	0.01548787	0.000409078	0.01521254	0.000275333	0.673	born	1	1.76	228.94	1	pasoh
231202	1	5	1	0.1178897	0.001278713	0.1105238	0.007365898	5.76	born	2	1.77	228.91	1	pasoh
231203	1	5	1	0.05052307	0.000772026	0.05085872	-0.000335644	-0.435	born	3	1.76	228.75	1	pasoh
231204	1	5	1	0.07532325	0.001253194	0.07154555	0.003777697	3.014	born	4	1.76	228.25	1	pasoh
231205	1	5	1	0.04530028	0.000881739	0.04531322	-1.29E-05	-0.015	born	5	1.74	227.49	1	pasoh
231206	1	5	2	0.01621906	0.000473788	0.01539823	0.000820833	1.732	born	1	1.76	228.94	1	pasoh
231207	1	5	2	0.1168796	0.001291373	0.1137759	0.003103747	2.403	born	2	1.77	228.91	1	pasoh
231208	1	5	2	0.0526204	0.000827617	0.05209749	0.000522906	0.632	born	3	1.76	228.75	1	pasoh
231209	1	5	2	0.07539453	0.001315514	0.0743615	0.001033025	0.785	born	4	1.76	228.25	1	pasoh
231210	1	5	2	0.04901173	0.000995111	0.046846	0.002165731	2.176	born	5	1.74	227.49	1	pasoh
231211	1	5	3	0.015482	0.00044438	0.01596375	-0.000481744	-1.084	born	1	1.76	228.94	1	pasoh
231212	1	5	3	0.1185272	0.001358631	0.11942	-0.00089285	-0.657	born	2	1.77	228.91	1	pasoh
231213	1	5	3	0.0558055	0.00099287	0.0559799	-0.000174403	-0.176	born	3	1.76	228.75	1	pasoh
231214	1	5	3	0.0792096	0.001274726	0.0805296	-0.001320007	-1.036	born	4	1.76	228.25	1	pasoh
231215	1	5	3	0.05022491	0.000996465	0.05083577	-0.000610867	-0.613	born	5	1.74	227.49	1	pasoh
231216	1	5	4	0.01714485	0.000437565	0.01775851	-0.000613666	-1.402	born	1	1.76	228.94	1	pasoh
231217	1	5	4	0.1252579	0.001235081	0.1348369	-0.009578991	-7.756	born	2	1.77	228.91	1	pasoh
231218	1	5	4	0.0626853	0.000891665	0.06269222	-6.92E-06	-0.008	born	3	1.76	228.75	1	pasoh
231219	1	5	4	0.08838085	0.00114872	0.09187143	-0.003490574	-3.039	born	4	1.76	228.25	1	pasoh
231220	1	5	4	0.05554339	0.0009428	0.05708215	-0.001538754	-1.632	born	5	1.74	227.49	1	pasoh
231221	1	6	1	0.02135311	0.000466496	0.02010536	0.001247753	2.675	born	1	1.76	236.93	1	pasoh
231222	1	6	1	0.140067	0.001273045	0.1328934	0.007173653	5.635	born	2	1.77	236.93	1	pasoh
231223	1	6	1	0.0611174	0.000788438	0.05990219	0.00121521	1.541	born	3	1.76	236.93	1	pasoh
231224	1	6	1	0.09067037	0.001060558	0.08929095	0.001379422	1.301	born	4	1.76	236.92	1	pasoh
231225	1	6	1	0.05643704	0.000939187	0.05580452	0.00063252	0.673	born	5	1.74	236.9	1	pasoh
231226	1	6	2	0.01871915	0.000460984	0.0189905	-0.000271355	-0.589	born	1	1.76	236.93	1	pasoh
231227	1	6	2	0.128653	0.001061639	0.1263369	0.002316167	2.182	born	2	1.77	236.93	1	pasoh
231228	1	6	2	0.05689714	0.000810217	0.05654186	0.000355275	0.438	born	3	1.76	236.93	1	pasoh
231229	1	6	2	0.0861579	0.001149833	0.08481193	0.001345971	1.171	born	4	1.76	236.92	1	pasoh
231230	1	6	2	0.05625925	0.001037137	0.05389742	0.002361825	2.277	born	5	1.74	236.9	1	pasoh
231231	1	6	3	0.01797982	0.000441899	0.01815969	-0.00017987	-0.407	born	1	1.76	236.93	1	pasoh
231232	1	6	3	0.1219967	0.001286793	0.1251099	-0.003113224	-2.419	born	2	1.77	236.93	1	pasoh
231233	1	6	3	0.05747274	0.000876657	0.0570783	0.000394437	0.45	born	3	1.76	236.93	1	pasoh
231234	1	6	3	0.08641356	0.001191296	0.08580378	0.000609784	0.512	born	4	1.76	236.92	1	pasoh
231235	1	6	3	0.05488829	0.00102688	0.05463604	0.000252244	0.246	born	5	1.74	236.9	1	pasoh
231236	1	6	4	0.01729255	0.000407847	0.01808971	-0.000797162	-1.955	born	1	1.76	236.93	1	pasoh
231237	1	6	4	0.1245873	0.001044272	0.1309643	-0.006377022	-6.107	born	2	1.77	236.93	1	pasoh
231238	1	6	4	0.05730454	0.000878447	0.05927144	-0.001966899	-2.239	born	3	1.76	236.93	1	pasoh
231239	1	6	4	0.08700219	0.001072268	0.0903351	-0.003332917	-3.108	born	4	1.76	236.92	1	pasoh
231240	1	6	4	0.05414444	0.000919224	0.05739152	-0.003247079	-3.532	born	5	1.74	236.9	1	pasoh
231241	1	7	1	0.02073139	0.000452979	0.01947243	0.001258964	2.779	born	1	1.76	236.93	1	pasoh
231242	1	7	1	0.1395668	0.001246675	0.1331174	0.006449353	5.173	born	2	1.77	236.93	1	pasoh
231243	1	7	1	0.05904998	0.000784555	0.0599521	-0.000902123	-1.15	born	3	1.76	236.93	1	pasoh
231244	1	7	1	0.09112193	0.001006807	0.08880339	0.002318536	2.303	born	4	1.76	236.92	1	pasoh
231245	1	7	1	0.05694438	0.000886558	0.05641493	0.000529449	0.597	born	5	1.74	236.91	1	pasoh
231246	1	7	2	0.01786873	0.000539121	0.01832639	-0.000457658	-0.849	born	1	1.76	236.93	1	pasoh
231247	1	7	2	0.1289045	0.001199717	0.1269885	0.00191603	1.597	born	2	1.77	236.93	1	pasoh
231248	1	7	2	0.05881585	0.000809807	0.05684444	0.00197141	2.434	born	3	1.76	236.93	1	pasoh
231249	1	7	2	0.08730148	0.000981292	0.0850859	0.002215581	2.258	born	4	1.76	236.92	1	pasoh
231250	1	7	2	0.05570531	0.000877796	0.0539972	0.001708103	1.946	born	5	1.74	236.91	1	pasoh
231251	1	7	3	0.01699448	0.000429583	0.01763257	-0.00063809	-1.485	born	1	1.76	236.93	1	pasoh
231252	1	7	3	0.1248358	0.001268455	0.1258914	-0.001055633	-0.832	born	2	1.77	236.93	1	pasoh
231253	1	7	3	0.05842547	0.000871826	0.05730531	0.00112016	1.285	born	3	1.76	236.93	1	pasoh
231254	1	7	3	0.08601649	0.001038928	0.08640512	-0.000388633	-0.374	born	4	1.76	236.92	1	pasoh
231255	1	7	3	0.05422841	0.00094005	0.0545805	-0.000352096	-0.375	born	5	1.74	236.91	1	pasoh
231256	1	7	4	0.01754584	0.000366838	0.01770768	-0.000161836	-0.441	born	1	1.76	236.93	1	pasoh
231257	1	7	4	0.124898	0.00113831	0.1321944	-0.007296431	-6.41	born	2	1.77	236.93	1	pasoh
231258	1	7	4	0.05782495	0.000767436	0.06001608	-0.002191133	-2.855	born	3	1.76	236.93	1	pasoh
231259	1	7	4	0.08790929	0.001080183	0.09204784	-0.004138551	-3.831	born	4	1.76	236.92	1	pasoh
231260	1	7	4	0.05557277	0.000956685	0.05745577	-0.001883009	-1.968	born	5	1.74	236.91	1	pasoh
231261	1	8	1	0.02100072	0.000451157	0.01971735	0.001283368	2.845	born	1	1.76	236.93	1	pasoh
231262	1	8	1	0.1387435	0.001469691	0.1329817	0.005761727	3.92	born	2	1.77	236.93	1	pasoh
231263	1	8	1	0.05949564	0.000842631	0.0602058	-0.000710167	-0.843	born	3	1.76	236.93	1	pasoh
231264	1	8	1	0.0906759	0.001031263	0.08926533	0.001410566	1.368	born	4	1.76	236.92	1	pasoh
231265	1	8	1	0.05603383	0.000935764	0.05532756	0.000706264	0.755	born	5	1.74	236.91	1	pasoh
231266	1	8	2	0.01802699	0.000443005	0.01824047	-0.000213474	-0.482	born	1	1.76	236.93	1	pasoh
231267	1	8	2	0.1281997	0.001287126	0.126365	0.001834644	1.425	born	2	1.77	236.93	1	pasoh
231268	1	8	2	0.05910619	0.000802895	0.05734254	0.001763646	2.197	born	3	1.76	236.93	1	pasoh
231269	1	8	2	0.08683129	0.001091833	0.0846639	0.002167393	1.985	born	4	1.76	236.92	1	pasoh
231270	1	8	2	0.05600522	0.000956343	0.05336146	0.002643754	2.764	born	5	1.74	236.91	1	pasoh
231271	1	8	3	0.01770685	0.000487548	0.01751446	0.000192389	0.395	born	1	1.76	236.93	1	pasoh
231272	1	8	3	0.1248213	0.001399703	0.1252396	-0.000418296	-0.299	born	2	1.77	236.93	1	pasoh
231273	1	8	3	0.05788572	0.000823249	0.05767295	0.000212776	0.258	born	3	1.76	236.93	1	pasoh
231274	1	8	3	0.0862468	0.001043095	0.08559453	0.00065227	0.625	born	4	1.76	236.92	1	pasoh
231275	1	8	3	0.05393301	0.001120359	0.05396358	-3.06E-05	-0.027	born	5	1.74	236.91	1	pasoh
231276	1	8	4	0.01603408	0.000430299	0.01729632	-0.001262243	-2.933	born	1	1.76	236.93	1	pasoh
231277	1	8	4	0.1240008	0.001306129	0.1311706	-0.007169787	-5.489	born	2	1.77	236.93	1	pasoh
231278	1	8	4	0.05918049	0.000847379	0.06044843	-0.001267938	-1.496	born	3	1.76	236.93	1	pasoh
231279	1	8	4	0.08608077	0.00111024	0.09031365	-0.004232877	-3.813	born	4	1.76	236.92	1	pasoh
231280	1	8	4	0.05399107	0.000865369	0.0573094	-0.003318324	-3.835	born	5	1.74	236.91	1	pasoh
231281	1	9	1	0.02019676	0.000485092	0.0196357	0.000561062	1.157	born	1	1.76	236.93	1	pasoh
231282	1	9	1	0.1405728	0.001200711	0.1331536	0.007419224	6.179	born	2	1.77	236.93	1	pasoh
231283	1	9	1	0.06147629	0.000724611	0.06116784	0.000308441	0.426	born	3	1.76	236.93	1	pasoh
231284	1	9	1	0.09091471	0.001101923	0.08824612	0.002668596	2.422	born	4	1.76	236.92	1	pasoh
231285	1	9	1	0.05778141	0.001057848	0.05576426	0.002017153	1.907	born	5	1.74	236.91	1	pasoh
231286	1	9	2	0.01829929	0.000504956	0.01843046	-0.000131168	-0.26	born	1	1.76	236.93	1	pasoh
231287	1	9	2	0.1299132	0.00129859	0.1269316	0.002981549	2.296	born	2	1.77	236.93	1	pasoh
231288	1	9	2	0.05962687	0.000820277	0.05794564	0.001681223	2.05	born	3	1.76	236.93	1	pasoh
231289	1	9	2	0.08448279	0.000950841	0.08413573	0.000347054	0.365	born	4	1.76	236.92	1	pasoh
231290	1	9	2	0.0554503	0.001046087	0.05379639	0.001653909	1.581	born	5	1.74	236.91	1	pasoh
231291	1	9	3	0.01789058	0.00042392	0.01793445	-4.39E-05	-0.104	born	1	1.76	236.93	1	pasoh
231292	1	9	3	0.1230722	0.001148817	0.1256373	-0.002565184	-2.233	born	2	1.77	236.93	1	pasoh
231293	1	9	3	0.05912875	0.000748584	0.05795715	0.001171598	1.565	born	3	1.76	236.93	1	pasoh
231294	1	9	3	0.08485836	0.00114563	0.08516375	-0.000305389	-0.267	born	4	1.76	236.92	1	pasoh
231295	1	9	3	0.05311565	0.001056436	0.05427235	-0.001156695	-1.095	born	5	1.74	236.91	1	pasoh
231296	1	9	4	0.01738245	0.000446913	0.01776932	-0.000386871	-0.866	born	1	1.76	236.93	1	pasoh
231297	1	9	4	0.1233974	0.001175739	0.1312344	-0.007836997	-6.666	born	2	1.77	236.93	1	pasoh
231298	1	9	4	0.05720754	0.000684344	0.06036623	-0.003158688	-4.616	born	3	1.76	236.93	1	pasoh
231299	1	9	4	0.08746229	0.001168288	0.09017598	-0.0027137	-2.323	born	4	1.76	236.92	1	pasoh
231300	1	9	4	0.05463465	0.000909681	0.05714457	-0.002509916	-2.759	born	5	1.74	236.91	1	pasoh
231301	10	0	1	0.02800059	0.000559941	0.02506327	0.002937322	5.246	born	1	8.7	37.86	1	pasoh
231302	10	0	1	0.1546287	0.001567571	0.1424876	0.01214111	7.745	born	2	8.7	38.22	1	pasoh
231303	10	0	1	0.06140529	0.000845004	0.06022439	0.001180904	1.398	born	3	8.7	37.92	1	pasoh
231304	10	0	1	0.09515483	0.001105097	0.0913645	0.00379033	3.43	born	4	8.7	38.08	1	pasoh
231305	10	0	1	0.05864703	0.000813414	0.05826135	0.000385685	0.474	born	5	8.7	36.55	1	pasoh
231306	10	0	2	0.02396494	0.000543571	0.02384406	0.000120884	0.222	born	1	8.7	37.86	1	pasoh
231307	10	0	2	0.1390758	0.001413469	0.1367916	0.002284172	1.616	born	2	8.7	38.22	1	pasoh
231308	10	0	2	0.06233032	0.001051373	0.06153582	0.0007945	0.756	born	3	8.7	37.92	1	pasoh
231309	10	0	2	0.09716608	0.001263328	0.09451073	0.002655353	2.102	born	4	8.7	38.08	1	pasoh
231310	10	0	2	0.0605951	0.00085855	0.05960656	0.000988539	1.151	born	5	8.7	36.55	1	pasoh
231311	10	0	3	0.0224775	0.000522017	0.02284182	-0.000364319	-0.698	born	1	8.7	37.86	1	pasoh
231312	10	0	3	0.127206	0.001490944	0.1310103	-0.003804283	-2.552	born	2	8.7	38.22	1	pasoh
231313	10	0	3	0.05958729	0.000826621	0.05949187	9.54E-05	0.115	born	3	8.7	37.92	1	pasoh
231314	10	0	3	0.09254883	0.001269313	0.09358854	-0.001039709	-0.819	born	4	8.7	38.08	1	pasoh
231315	10	0	3	0.06138179	0.000934825	0.05975291	0.001628881	1.742	born	5	8.7	36.55	1	pasoh
231316	10	0	4	0.01976683	0.00050389	0.022463	-0.002696165	-5.351	born	1	8.7	37.86	1	pasoh
231317	10	0	4	0.1122636	0.001215802	0.1228581	-0.01059447	-8.714	born	2	8.7	38.22	1	pasoh
231318	10	0	4	0.05326008	0.000755959	0.05533119	-0.002071117	-2.74	born	3	8.7	37.92	1	pasoh
231319	10	0	4	0.08286121	0.001224675	0.08827204	-0.005410835	-4.418	born	4	8.7	38.08	1	pasoh
231320	10	0	4	0.05607677	0.00087379	0.05907736	-0.003000589	-3.434	born	5	8.7	36.55	1	pasoh
231321	10	1	1	0.01696958	0.00046336	0.01751312	-0.000543542	-1.173	born	1	8.7	127.83	1	pasoh
231322	10	1	1	0.1306894	0.001682011	0.1265477	0.004141695	2.462	born	2	8.7	127.74	1	pasoh
231323	10	1	1	0.05704308	0.000900071	0.05742646	-0.000383381	-0.426	born	3	8.7	127.41	1	pasoh
231324	10	1	1	0.09168241	0.00126421	0.08935612	0.002326293	1.84	born	4	8.7	127.08	1	pasoh
231325	10	1	1	0.05354722	0.000837886	0.0530292	0.00051802	0.618	born	5	8.7	126.11	1	pasoh
231326	10	1	2	0.01785541	0.000471808	0.0179096	-5.42E-05	-0.115	born	1	8.7	127.83	1	pasoh
231327	10	1	2	0.1313268	0.001353479	0.1313183	8.50E-06	0.006	born	2	8.7	127.74	1	pasoh
231328	10	1	2	0.06122172	0.001072242	0.06062466	0.00059706	0.557	born	3	8.7	127.41	1	pasoh
231329	10	1	2	0.09821521	0.001402869	0.0984058	-0.000190592	-0.136	born	4	8.7	127.08	1	pasoh
231330	10	1	2	0.0587957	0.000974883	0.05841306	0.00038264	0.392	born	5	8.7	126.11	1	pasoh
231331	10	1	3	0.01842332	0.000480429	0.01790884	0.000514488	1.071	born	1	8.7	127.83	1	pasoh
231332	10	1	3	0.1289347	0.00140218	0.1320872	-0.003152544	-2.248	born	2	8.7	127.74	1	pasoh
231333	10	1	3	0.06203314	0.000816091	0.06135882	0.000674325	0.826	born	3	8.7	127.41	1	pasoh
231334	10	1	3	0.0994789	0.001422919	0.1000435	-0.000564619	-0.397	born	4	8.7	127.08	1	pasoh
231335	10	1	3	0.05937868	0.001011585	0.05922789	0.000150797	0.149	born	5	8.7	126.11	1	pasoh
231336	10	1	4	0.01675321	0.00045308	0.01666955	8.37E-05	0.185	born	1	8.7	127.83	1	pasoh
231337	10	1	4	0.1218597	0.001257582	0.1228526	-0.000992839	-0.789	born	2	8.7	127.74	1	pasoh
231338	10	1	4	0.05399989	0.000889005	0.05489002	-0.000890127	-1.001	born	3	8.7	127.41	1	pasoh
231339	10	1	4	0.08628757	0.001098523	0.08785703	-0.001569464	-1.429	born	4	8.7	127.08	1	pasoh
231340	10	1	4	0.0498838	0.000760447	0.05092631	-0.001042505	-1.371	born	5	8.7	126.11	1	pasoh
231341	10	10	1	0.02175014	0.000450585	0.02195985	-0.000209712	-0.465	born	1	8.7	236.93	1	pasoh
231342	10	10	1	0.1429125	0.001288608	0.1400417	0.002870769	2.228	born	2	8.7	236.93	1	pasoh
231343	10	10	1	0.06126732	0.000797267	0.0622105	-0.000943181	-1.183	born	3	8.7	236.93	1	pasoh
231344	10	10	1	0.09372194	0.001007334	0.09446644	-0.000744498	-0.739	born	4	8.7	236.92	1	pasoh
231345	10	10	1	0.05742799	0.000964393	0.05898248	-0.001554495	-1.612	born	5	8.7	236.91	1	pasoh
231346	10	10	2	0.02108014	0.000502749	0.02074087	0.000339262	0.675	born	1	8.7	236.93	1	pasoh
231347	10	10	2	0.1341893	0.001381904	0.1336583	0.000531024	0.384	born	2	8.7	236.93	1	pasoh
231348	10	10	2	0.05988326	0.000879558	0.05932459	0.000558669	0.635	born	3	8.7	236.93	1	pasoh
231349	10	10	2	0.09192488	0.001169329	0.09007479	0.001850089	1.582	born	4	8.7	236.92	1	pasoh
231350	10	10	2	0.0571878	0.000828328	0.05662764	0.000560156	0.676	born	5	8.7	236.91	1	pasoh
231351	10	10	3	0.01983212	0.000438363	0.02000633	-0.00017421	-0.397	born	1	8.7	236.93	1	pasoh
231352	10	10	3	0.1323119	0.001369699	0.1323051	6.78E-06	0.005	born	2	8.7	236.93	1	pasoh
231353	10	10	3	0.05982536	0.000765908	0.05968501	0.000140343	0.183	born	3	8.7	236.93	1	pasoh
231354	10	10	3	0.09062072	0.001175162	0.09091077	-0.000290056	-0.247	born	4	8.7	236.92	1	pasoh
231355	10	10	3	0.05769897	0.000994821	0.05710377	0.000595199	0.598	born	5	8.7	236.91	1	pasoh
231356	10	10	4	0.02002696	0.000424663	0.01998009	4.69E-05	0.11	born	1	8.7	236.93	1	pasoh
231357	10	10	4	0.1336381	0.001182548	0.1370386	-0.003400454	-2.876	born	2	8.7	236.93	1	pasoh
231358	10	10	4	0.06314486	0.000801989	0.06290213	0.000242738	0.303	born	3	8.7	236.93	1	pasoh
231359	10	10	4	0.09408218	0.001032195	0.09489856	-0.000816382	-0.791	born	4	8.7	236.92	1	pasoh
231360	10	10	4	0.06057128	0.000910572	0.06017081	0.000400472	0.44	born	5	8.7	236.91	1	pasoh
231361	10	11	1	0.016382	0.000409222	0.01713845	-0.000756449	-1.849	born	1	8.7	279.63	1	pasoh
231362	10	11	1	0.1253466	0.00153436	0.121083	0.00426359	2.779	born	2	8.7	280.62	1	pasoh
231363	10	11	1	0.05777308	0.000823269	0.05890145	-0.001128371	-1.371	born	3	8.7	281.41	1	pasoh
231364	10	11	1	0.08434942	0.001275378	0.08563403	-0.001284613	-1.007	born	4	8.7	278.84	1	pasoh
231365	10	11	1	0.05572151	0.000755324	0.05540617	0.000315343	0.417	born	5	8.7	275.43	1	pasoh
231366	10	11	2	0.01750052	0.000439926	0.01815954	-0.000659018	-1.498	born	1	8.7	279.63	1	pasoh
231367	10	11	2	0.1315659	0.001479253	0.1296276	0.001938251	1.31	born	2	8.7	280.62	1	pasoh
231368	10	11	2	0.06458388	0.00082689	0.06340405	0.001179832	1.427	born	3	8.7	281.41	1	pasoh
231369	10	11	2	0.09308724	0.001239868	0.09227012	0.000817114	0.659	born	4	8.7	278.84	1	pasoh
231370	10	11	2	0.05793198	0.000806986	0.05854383	-0.000611843	-0.758	born	5	8.7	275.43	1	pasoh
231371	10	11	3	0.01874549	0.000420857	0.01849759	0.000247902	0.589	born	1	8.7	279.63	1	pasoh
231372	10	11	3	0.1292405	0.001397939	0.1314731	-0.002232617	-1.597	born	2	8.7	280.62	1	pasoh
231373	10	11	3	0.06329986	0.000957039	0.06317418	0.000125687	0.131	born	3	8.7	281.41	1	pasoh
231374	10	11	3	0.09254759	0.001188589	0.0924854	6.22E-05	0.052	born	4	8.7	278.84	1	pasoh
231375	10	11	3	0.0583628	0.000846636	0.05848427	-0.00012147	-0.143	born	5	8.7	275.43	1	pasoh
231376	10	11	4	0.01857881	0.00044036	0.01741041	0.001168402	2.653	born	1	8.7	279.63	1	pasoh
231377	10	11	4	0.1217541	0.001320493	0.1257266	-0.003972488	-3.008	born	2	8.7	280.62	1	pasoh
231378	10	11	4	0.06059129	0.000883197	0.06077037	-0.000179082	-0.203	born	3	8.7	281.41	1	pasoh
231379	10	11	4	0.08891771	0.001090026	0.08850943	0.000408281	0.375	born	4	8.7	278.84	1	pasoh
231380	10	11	4	0.05591554	0.000911086	0.05549632	0.000419221	0.46	born	5	8.7	275.43	1	pasoh
231381	10	12	1	0.01858323	0.000482571	0.01840194	0.000181294	0.376	born	1	8.7	361.26	1	pasoh
231382	10	12	1	0.1319521	0.001354496	0.1291765	0.002775596	2.049	born	2	8.7	361.26	1	pasoh
231383	10	12	1	0.0610221	0.000762885	0.06193956	-0.00091746	-1.203	born	3	8.7	361.26	1	pasoh
231384	10	12	1	0.08614195	0.001245162	0.08803361	-0.001891665	-1.519	born	4	8.7	361.26	1	pasoh
231385	10	12	1	0.05954213	0.001037224	0.05898798	0.000554153	0.534	born	5	8.7	361.26	1	pasoh
231386	10	12	2	0.01902653	0.000470895	0.01960654	-0.000580011	-1.232	born	1	8.7	361.26	1	pasoh
231387	10	12	2	0.1373912	0.001413097	0.1384785	-0.001087369	-0.769	born	2	8.7	361.26	1	pasoh
231388	10	12	2	0.06438451	0.00089381	0.06583919	-0.001454679	-1.628	born	3	8.7	361.26	1	pasoh
231389	10	12	2	0.09590676	0.001380388	0.09393144	0.001975328	1.431	born	4	8.7	361.26	1	pasoh
231390	10	12	2	0.05998875	0.000923398	0.06042169	-0.000432941	-0.469	born	5	8.7	361.26	1	pasoh
231391	10	12	3	0.02069578	0.000516405	0.02015606	0.000539722	1.045	born	1	8.7	361.26	1	pasoh
231392	10	12	3	0.1376095	0.001331314	0.1378553	-0.000245858	-0.185	born	2	8.7	361.26	1	pasoh
231393	10	12	3	0.06564632	0.000925053	0.06383313	0.001813189	1.96	born	3	8.7	361.26	1	pasoh
231394	10	12	3	0.08951948	0.001059805	0.09082431	-0.001304831	-1.231	born	4	8.7	361.26	1	pasoh
231395	10	12	3	0.05670381	0.000818111	0.05781329	-0.001109479	-1.356	born	5	8.7	361.26	1	pasoh
231396	10	12	4	0.01633249	0.000434999	0.01647929	-0.000146799	-0.337	born	1	8.7	361.26	1	pasoh
231397	10	12	4	0.1210276	0.001212148	0.122468	-0.001440449	-1.188	born	2	8.7	361.26	1	pasoh
231398	10	12	4	0.06009205	0.000948878	0.05953105	0.000560999	0.591	born	3	8.7	361.26	1	pasoh
231399	10	12	4	0.08606614	0.001017132	0.08484646	0.001219677	1.199	born	4	8.7	361.26	1	pasoh
231400	10	12	4	0.05399502	0.000836598	0.05300849	0.000986529	1.179	born	5	8.7	361.26	1	pasoh
231401	10	13	1	0.01787503	0.000467842	0.01849627	-0.000621243	-1.328	born	1	8.7	361.26	1	pasoh
231402	10	13	1	0.1355812	0.001387702	0.1291014	0.006479748	4.669	born	2	8.7	361.26	1	pasoh
231403	10	13	1	0.05992703	0.000793268	0.06175028	-0.001823255	-2.298	born	3	8.7	361.26	1	pasoh
231404	10	13	1	0.08802936	0.001388889	0.08887052	-0.000841154	-0.606	born	4	8.7	361.26	1	pasoh
231405	10	13	1	0.05810735	0.001020904	0.05829893	-0.000191581	-0.188	born	5	8.7	361.26	1	pasoh
231406	10	13	2	0.01972102	0.000512255	0.02010443	-0.000383411	-0.748	born	1	8.7	361.26	1	pasoh
231407	10	13	2	0.1365782	0.001289511	0.137543	-0.000964826	-0.748	born	2	8.7	361.26	1	pasoh
231408	10	13	2	0.06510348	0.000883326	0.06584388	-0.000740393	-0.838	born	3	8.7	361.26	1	pasoh
231409	10	13	2	0.09595635	0.001389175	0.09435115	0.001605196	1.156	born	4	8.7	361.26	1	pasoh
231410	10	13	2	0.06145805	0.000981744	0.06029385	0.001164204	1.186	born	5	8.7	361.26	1	pasoh
231411	10	13	3	0.02135833	0.000511493	0.02042822	0.000930107	1.818	born	1	8.7	361.26	1	pasoh
231412	10	13	3	0.1336219	0.001481814	0.1367103	-0.003088369	-2.084	born	2	8.7	361.26	1	pasoh
231413	10	13	3	0.06485137	0.000993962	0.06363152	0.001219846	1.227	born	3	8.7	361.26	1	pasoh
231414	10	13	3	0.09082712	0.001180898	0.09121156	-0.000384444	-0.326	born	4	8.7	361.26	1	pasoh
231415	10	13	3	0.05817417	0.000939847	0.05857688	-0.000402705	-0.428	born	5	8.7	361.26	1	pasoh
231416	10	13	4	0.01643427	0.000396547	0.01636143	7.28E-05	0.184	born	1	8.7	361.26	1	pasoh
231417	10	13	4	0.1205436	0.00119295	0.1229721	-0.002428522	-2.036	born	2	8.7	361.26	1	pasoh
231418	10	13	4	0.06003081	0.0008836	0.05868517	0.001345635	1.523	born	3	8.7	361.26	1	pasoh
231419	10	13	4	0.08430402	0.001108003	0.08468416	-0.000380142	-0.343	born	4	8.7	361.26	1	pasoh
231420	10	13	4	0.05342996	0.000824859	0.0540021	-0.00057214	-0.694	born	5	8.7	361.26	1	pasoh
231421	10	14	1	0.02367439	0.000490981	0.02392084	-0.000246444	-0.502	born	1	8.7	382.2	1	pasoh
231422	10	14	1	0.1488651	0.001496673	0.147911	0.000954119	0.637	born	2	8.7	383.75	1	pasoh
231423	10	14	1	0.06698432	0.000845978	0.06802522	-0.001040904	-1.23	born	3	8.7	385.89	1	pasoh
231424	10	14	1	0.0930849	0.001510817	0.09358106	-0.000496164	-0.328	born	4	8.7	385.54	1	pasoh
231425	10	14	1	0.06000193	0.000942636	0.06063712	-0.000635194	-0.674	born	5	8.7	384.63	1	pasoh
231426	10	14	2	0.02447609	0.000573236	0.02478753	-0.000311435	-0.543	born	1	8.7	382.2	1	pasoh
231427	10	14	2	0.1557751	0.001590997	0.1537689	0.002006194	1.261	born	2	8.7	383.75	1	pasoh
231428	10	14	2	0.07042308	0.000830004	0.06949621	0.000926869	1.117	born	3	8.7	385.89	1	pasoh
231429	10	14	2	0.09595016	0.001361306	0.09380428	0.002145877	1.576	born	4	8.7	385.54	1	pasoh
231430	10	14	2	0.06008803	0.00098554	0.05960372	0.000484314	0.491	born	5	8.7	384.63	1	pasoh
231431	10	14	3	0.02418444	0.000557933	0.02427225	-8.78E-05	-0.157	born	1	8.7	382.2	1	pasoh
231432	10	14	3	0.1457124	0.00140935	0.147516	-0.001803578	-1.28	born	2	8.7	383.75	1	pasoh
231433	10	14	3	0.06559877	0.00089285	0.06643972	-0.00084095	-0.942	born	3	8.7	385.89	1	pasoh
231434	10	14	3	0.08902869	0.001243624	0.08971857	-0.000689881	-0.555	born	4	8.7	385.54	1	pasoh
231435	10	14	3	0.05772149	0.001022434	0.0573101	0.00041139	0.402	born	5	8.7	384.63	1	pasoh
231436	10	14	4	0.01993795	0.000441609	0.01929267	0.00064528	1.461	born	1	8.7	382.2	1	pasoh
231437	10	14	4	0.1285085	0.001262223	0.1296651	-0.00115663	-0.916	born	2	8.7	383.75	1	pasoh
231438	10	14	4	0.06211582	0.000839927	0.06115794	0.000957873	1.14	born	3	8.7	385.89	1	pasoh
231439	10	14	4	0.08239802	0.001164065	0.08335643	-0.00095841	-0.823	born	4	8.7	385.54	1	pasoh
231440	10	14	4	0.05406649	0.000850276	0.0543318	-0.00026531	-0.312	born	5	8.7	384.63	1	pasoh
231441	10	2	1	0.01900513	0.00041184	0.01916249	-0.00015736	-0.382	born	1	8.7	145.55	1	pasoh
231442	10	2	1	0.1339013	0.001190315	0.1289832	0.004918136	4.132	born	2	8.7	145.46	1	pasoh
231443	10	2	1	0.05779607	0.000858669	0.06002201	-0.002225947	-2.592	born	3	8.7	145.05	1	pasoh
231444	10	2	1	0.09714621	0.001253461	0.09303049	0.004115713	3.283	born	4	8.7	144.3	1	pasoh
231445	10	2	1	0.05804145	0.000985226	0.0577154	0.000326046	0.331	born	5	8.7	143.33	1	pasoh
231446	10	2	2	0.01785438	0.000438741	0.01830182	-0.000447441	-1.02	born	1	8.7	145.55	1	pasoh
231447	10	2	2	0.1262936	0.001422057	0.1271922	-0.000898576	-0.632	born	2	8.7	145.46	1	pasoh
231448	10	2	2	0.06025552	0.000944211	0.05996615	0.000289369	0.306	born	3	8.7	145.05	1	pasoh
231449	10	2	2	0.0937022	0.001158202	0.09465254	-0.000950348	-0.821	born	4	8.7	144.3	1	pasoh
231450	10	2	2	0.05915138	0.00107534	0.05875535	0.000396022	0.368	born	5	8.7	143.33	1	pasoh
231451	10	2	3	0.01838217	0.000492926	0.01833072	5.15E-05	0.104	born	1	8.7	145.55	1	pasoh
231452	10	2	3	0.1261607	0.001365094	0.1289951	-0.002834431	-2.076	born	2	8.7	145.46	1	pasoh
231453	10	2	3	0.06121289	0.000920835	0.06096498	0.000247911	0.269	born	3	8.7	145.05	1	pasoh
231454	10	2	3	0.09428388	0.001233966	0.09533172	-0.001047841	-0.849	born	4	8.7	144.3	1	pasoh
231455	10	2	3	0.0585602	0.00098845	0.05910813	-0.000547934	-0.554	born	5	8.7	143.33	1	pasoh
231456	10	2	4	0.01985091	0.000515886	0.01929936	0.000551552	1.069	born	1	8.7	145.55	1	pasoh
231457	10	2	4	0.1240895	0.001306047	0.125276	-0.001186494	-0.908	born	2	8.7	145.46	1	pasoh
231458	10	2	4	0.05911203	0.000843611	0.0574186	0.001693427	2.007	born	3	8.7	145.05	1	pasoh
231459	10	2	4	0.08564022	0.00111347	0.08775436	-0.00211414	-1.899	born	4	8.7	144.3	1	pasoh
231460	10	2	4	0.05273415	0.000901412	0.05290869	-0.000174545	-0.194	born	5	8.7	143.33	1	pasoh
231461	10	3	1	0.02201815	0.000521259	0.02228324	-0.000265093	-0.509	born	1	8.7	186.72	1	pasoh
231462	10	3	1	0.1321559	0.001363578	0.1292134	0.002942504	2.158	born	2	8.7	186.59	1	pasoh
231463	10	3	1	0.05670604	0.000798896	0.0583784	-0.001672362	-2.093	born	3	8.7	186.11	1	pasoh
231464	10	3	1	0.09229339	0.001192011	0.09269448	-0.000401093	-0.336	born	4	8.7	184.98	1	pasoh
231465	10	3	1	0.0607947	0.001052412	0.06170584	-0.000911142	-0.866	born	5	8.7	183.03	1	pasoh
231466	10	3	2	0.02131572	0.000525251	0.02192037	-0.000604653	-1.151	born	1	8.7	186.72	1	pasoh
231467	10	3	2	0.1282772	0.001446036	0.1275336	0.000743597	0.514	born	2	8.7	186.59	1	pasoh
231468	10	3	2	0.05829604	0.000815635	0.05855568	-0.000259639	-0.318	born	3	8.7	186.11	1	pasoh
231469	10	3	2	0.092198	0.001340391	0.09215997	3.80E-05	0.028	born	4	8.7	184.98	1	pasoh
231470	10	3	2	0.0619426	0.001026804	0.06119139	0.000751216	0.732	born	5	8.7	183.03	1	pasoh
231471	10	3	3	0.02312216	0.000465301	0.02187744	0.001244726	2.675	born	1	8.7	186.72	1	pasoh
231472	10	3	3	0.1275336	0.001304561	0.1281434	-0.0006098	-0.467	born	2	8.7	186.59	1	pasoh
231473	10	3	3	0.06044017	0.000852857	0.05981299	0.000627173	0.735	born	3	8.7	186.11	1	pasoh
231474	10	3	3	0.09711206	0.001199052	0.09433617	0.002775886	2.315	born	4	8.7	184.98	1	pasoh
231475	10	3	3	0.06487295	0.001137392	0.06228733	0.002585616	2.273	born	5	8.7	183.03	1	pasoh
231476	10	3	4	0.02430174	0.000440088	0.02467516	-0.000373424	-0.849	born	1	8.7	186.72	1	pasoh
231477	10	3	4	0.1438258	0.001297156	0.1468934	-0.003067522	-2.365	born	2	8.7	186.59	1	pasoh
231478	10	3	4	0.06895741	0.00096391	0.06765407	0.001303335	1.352	born	3	8.7	186.11	1	pasoh
231479	10	3	4	0.1070585	0.001245848	0.1094731	-0.002414565	-1.938	born	4	8.7	184.98	1	pasoh
231480	10	3	4	0.07177491	0.001051023	0.07419376	-0.002418844	-2.301	born	5	8.7	183.03	1	pasoh
231481	10	4	1	0.02318167	0.000467996	0.02268066	0.000501012	1.071	born	1	8.7	210.65	1	pasoh
231482	10	4	1	0.1550744	0.00138407	0.1477216	0.007352862	5.312	born	2	8.7	210.55	1	pasoh
231483	10	4	1	0.0629037	0.000731425	0.06529636	-0.00239266	-3.271	born	3	8.7	210.27	1	pasoh
231484	10	4	1	0.1041676	0.001133563	0.1018327	0.002334908	2.06	born	4	8.7	209.52	1	pasoh
231485	10	4	1	0.06354847	0.00091484	0.06327707	0.000271401	0.297	born	5	8.7	208.23	1	pasoh
231486	10	4	2	0.02150567	0.000399573	0.0212669	0.000238772	0.598	born	1	8.7	210.65	1	pasoh
231487	10	4	2	0.1381768	0.001192735	0.1383387	-0.000161857	-0.136	born	2	8.7	210.55	1	pasoh
231488	10	4	2	0.05979134	0.000858441	0.0607231	-0.000931761	-1.085	born	3	8.7	210.27	1	pasoh
231489	10	4	2	0.09825392	0.00111683	0.09654694	0.001706979	1.528	born	4	8.7	209.52	1	pasoh
231490	10	4	2	0.06036484	0.000922217	0.06020936	0.000155481	0.169	born	5	8.7	208.23	1	pasoh
231491	10	4	3	0.02043093	0.000425433	0.02034985	8.11E-05	0.191	born	1	8.7	210.65	1	pasoh
231492	10	4	3	0.1335338	0.00116936	0.13379	-0.000256207	-0.219	born	2	8.7	210.55	1	pasoh
231493	10	4	3	0.05991389	0.000778811	0.05975534	0.000158545	0.204	born	3	8.7	210.27	1	pasoh
231494	10	4	3	0.09490995	0.001202419	0.09460634	0.000303609	0.252	born	4	8.7	209.52	1	pasoh
231495	10	4	3	0.05924849	0.001025354	0.05901867	0.000229819	0.224	born	5	8.7	208.23	1	pasoh
231496	10	4	4	0.01983953	0.000444697	0.02066118	-0.000821647	-1.848	born	1	8.7	210.65	1	pasoh
231497	10	4	4	0.1267955	0.001126017	0.13371	-0.006914483	-6.141	born	2	8.7	210.55	1	pasoh
231498	10	4	4	0.06367634	0.000742797	0.06051032	0.003166022	4.262	born	3	8.7	210.27	1	pasoh
231499	10	4	4	0.09178683	0.001226899	0.09613567	-0.004348836	-3.545	born	4	8.7	209.52	1	pasoh
231500	10	4	4	0.05763969	0.000717575	0.05829614	-0.000656458	-0.915	born	5	8.7	208.23	1	pasoh
231501	10	5	1	0.01746438	0.000415017	0.01719379	0.000270593	0.652	born	1	8.7	228.94	1	pasoh
231502	10	5	1	0.1180998	0.001119744	0.1161611	0.001938701	1.731	born	2	8.7	228.91	1	pasoh
231503	10	5	1	0.05343537	0.000784751	0.05482911	-0.001393737	-1.776	born	3	8.7	228.75	1	pasoh
231504	10	5	1	0.07656243	0.001043058	0.07655155	1.09E-05	0.01	born	4	8.7	228.25	1	pasoh
231505	10	5	1	0.04689535	0.000822734	0.04783921	-0.000943866	-1.147	born	5	8.7	227.49	1	pasoh
231506	10	5	2	0.01783085	0.000438547	0.01745337	0.000377483	0.861	born	1	8.7	228.94	1	pasoh
231507	10	5	2	0.1223403	0.001329232	0.1192008	0.003139504	2.362	born	2	8.7	228.91	1	pasoh
231508	10	5	2	0.05546077	0.000927665	0.05583606	-0.000375292	-0.405	born	3	8.7	228.75	1	pasoh
231509	10	5	2	0.08129695	0.001110358	0.07985455	0.001442396	1.299	born	4	8.7	228.25	1	pasoh
231510	10	5	2	0.05132932	0.000797842	0.0504278	0.000901524	1.13	born	5	8.7	227.49	1	pasoh
231511	10	5	3	0.01800135	0.000461227	0.01813178	-0.00013043	-0.283	born	1	8.7	228.94	1	pasoh
231512	10	5	3	0.1244652	0.001333216	0.1250889	-0.000623706	-0.468	born	2	8.7	228.91	1	pasoh
231513	10	5	3	0.06009009	0.000914734	0.05970469	0.000385399	0.421	born	3	8.7	228.75	1	pasoh
231514	10	5	3	0.08693878	0.001344745	0.08671206	0.000226717	0.169	born	4	8.7	228.25	1	pasoh
231515	10	5	3	0.05505452	0.000910201	0.05416445	0.000890063	0.978	born	5	8.7	227.49	1	pasoh
231516	10	5	4	0.01960481	0.000422424	0.02012098	-0.000516171	-1.222	born	1	8.7	228.94	1	pasoh
231517	10	5	4	0.1362332	0.001147575	0.1406912	-0.004458049	-3.885	born	2	8.7	228.91	1	pasoh
231518	10	5	4	0.06838337	0.000847302	0.06699095	0.001392415	1.643	born	3	8.7	228.75	1	pasoh
231519	10	5	4	0.09649033	0.001428816	0.09817761	-0.001687281	-1.181	born	4	8.7	228.25	1	pasoh
231520	10	5	4	0.06002126	0.000880978	0.0608628	-0.000841539	-0.955	born	5	8.7	227.49	1	pasoh
231521	10	6	1	0.02234396	0.000524939	0.02238818	-4.42E-05	-0.084	born	1	8.7	236.93	1	pasoh
231522	10	6	1	0.1430637	0.001234105	0.1387342	0.004329538	3.508	born	2	8.7	236.93	1	pasoh
231523	10	6	1	0.0609507	0.000804318	0.06320382	-0.002253127	-2.801	born	3	8.7	236.93	1	pasoh
231524	10	6	1	0.09224662	0.000999368	0.09324984	-0.001003225	-1.004	born	4	8.7	236.92	1	pasoh
231525	10	6	1	0.0583755	0.000806827	0.05825945	0.000116053	0.144	born	5	8.7	236.9	1	pasoh
231526	10	6	2	0.02115218	0.000494348	0.02106751	8.47E-05	0.171	born	1	8.7	236.93	1	pasoh
231527	10	6	2	0.1336907	0.001113091	0.132553	0.001137774	1.022	born	2	8.7	236.93	1	pasoh
231528	10	6	2	0.0580061	0.000871367	0.0600536	-0.002047496	-2.35	born	3	8.7	236.93	1	pasoh
231529	10	6	2	0.0907188	0.001115369	0.08938874	0.001330065	1.192	born	4	8.7	236.92	1	pasoh
231530	10	6	2	0.05503671	0.000823299	0.05601557	-0.000978858	-1.189	born	5	8.7	236.9	1	pasoh
231531	10	6	3	0.02116066	0.000481809	0.02031312	0.000847539	1.759	born	1	8.7	236.93	1	pasoh
231532	10	6	3	0.1302066	0.001373515	0.1313116	-0.001105001	-0.805	born	2	8.7	236.93	1	pasoh
231533	10	6	3	0.06267035	0.000785487	0.0605826	0.002087755	2.658	born	3	8.7	236.93	1	pasoh
231534	10	6	3	0.09016641	0.001138355	0.0904058	-0.000239395	-0.21	born	4	8.7	236.92	1	pasoh
231535	10	6	3	0.05706045	0.000881355	0.0564792	0.000581248	0.659	born	5	8.7	236.9	1	pasoh
231536	10	6	4	0.01942003	0.000527128	0.02030899	-0.000888961	-1.686	born	1	8.7	236.93	1	pasoh
231537	10	6	4	0.1322432	0.001174475	0.1365993	-0.004356136	-3.709	born	2	8.7	236.93	1	pasoh
231538	10	6	4	0.06521249	0.000786143	0.0629987	0.002213796	2.816	born	3	8.7	236.93	1	pasoh
231539	10	6	4	0.09543206	0.001040123	0.09551468	-8.26E-05	-0.079	born	4	8.7	236.92	1	pasoh
231540	10	6	4	0.05893253	0.000895467	0.05865132	0.000281216	0.314	born	5	8.7	236.9	1	pasoh
231541	10	7	1	0.02308273	0.000505619	0.02234431	0.000738424	1.46	born	1	8.7	236.93	1	pasoh
231542	10	7	1	0.1432105	0.001282256	0.1408936	0.002316833	1.807	born	2	8.7	236.93	1	pasoh
231543	10	7	1	0.06071527	0.000790906	0.06347958	-0.002764304	-3.495	born	3	8.7	236.93	1	pasoh
231544	10	7	1	0.09424964	0.000976029	0.09374661	0.000503029	0.515	born	4	8.7	236.92	1	pasoh
231545	10	7	1	0.05848529	0.000872072	0.05936943	-0.000884139	-1.014	born	5	8.7	236.91	1	pasoh
231546	10	7	2	0.01962718	0.000465123	0.02058697	-0.000959792	-2.064	born	1	8.7	236.93	1	pasoh
231547	10	7	2	0.1345728	0.001384833	0.1338839	0.000688946	0.497	born	2	8.7	236.93	1	pasoh
231548	10	7	2	0.06149874	0.000873705	0.05995145	0.00154729	1.771	born	3	8.7	236.93	1	pasoh
231549	10	7	2	0.0912072	0.001033188	0.08978745	0.001419749	1.374	born	4	8.7	236.92	1	pasoh
231550	10	7	2	0.05676353	0.000957545	0.05695478	-0.000191256	-0.2	born	5	8.7	236.91	1	pasoh
231551	10	7	3	0.02022295	0.000480199	0.01988089	0.000342064	0.712	born	1	8.7	236.93	1	pasoh
231552	10	7	3	0.1301968	0.001288887	0.1326195	-0.002422709	-1.88	born	2	8.7	236.93	1	pasoh
231553	10	7	3	0.06100804	0.000812524	0.06014905	0.000858996	1.057	born	3	8.7	236.93	1	pasoh
231554	10	7	3	0.08898417	0.001057963	0.09063574	-0.001651571	-1.561	born	4	8.7	236.92	1	pasoh
231555	10	7	3	0.05872165	0.000958917	0.05699315	0.001728507	1.803	born	5	8.7	236.91	1	pasoh
231556	10	7	4	0.01994978	0.000431265	0.02007468	-0.000124904	-0.29	born	1	8.7	236.93	1	pasoh
231557	10	7	4	0.1371545	0.001271025	0.1377401	-0.000585595	-0.461	born	2	8.7	236.93	1	pasoh
231558	10	7	4	0.06310081	0.000811897	0.0627421	0.000358709	0.442	born	3	8.7	236.93	1	pasoh
231559	10	7	4	0.09497802	0.001055875	0.09524665	-0.000268633	-0.254	born	4	8.7	236.92	1	pasoh
231560	10	7	4	0.05938431	0.000921114	0.06003806	-0.000653749	-0.71	born	5	8.7	236.91	1	pasoh
231561	10	8	1	0.02208162	0.000475733	0.02221276	-0.000131138	-0.276	born	1	8.7	236.93	1	pasoh
231562	10	8	1	0.1452964	0.001240643	0.1409779	0.004318517	3.481	born	2	8.7	236.93	1	pasoh
231563	10	8	1	0.06081507	0.000831845	0.06284273	-0.002027662	-2.438	born	3	8.7	236.93	1	pasoh
231564	10	8	1	0.09660817	0.001050323	0.09398738	0.002620791	2.495	born	4	8.7	236.92	1	pasoh
231565	10	8	1	0.05922893	0.000930819	0.05992494	-0.000696009	-0.748	born	5	8.7	236.91	1	pasoh
231566	10	8	2	0.02064842	0.000517962	0.02106775	-0.000419329	-0.81	born	1	8.7	236.93	1	pasoh
231567	10	8	2	0.1344958	0.001159148	0.1337894	0.000706362	0.609	born	2	8.7	236.93	1	pasoh
231568	10	8	2	0.05975471	0.000829026	0.05974822	6.49E-06	0.008	born	3	8.7	236.93	1	pasoh
231569	10	8	2	0.08907737	0.001102155	0.08969401	-0.000616634	-0.559	born	4	8.7	236.92	1	pasoh
231570	10	8	2	0.05847124	0.000862873	0.05718546	0.001285773	1.49	born	5	8.7	236.91	1	pasoh
231571	10	8	3	0.02105813	0.000480922	0.02044123	0.000616894	1.283	born	1	8.7	236.93	1	pasoh
231572	10	8	3	0.1315037	0.001242836	0.1328126	-0.001308957	-1.053	born	2	8.7	236.93	1	pasoh
231573	10	8	3	0.05998609	0.000787166	0.05964013	0.000345961	0.44	born	3	8.7	236.93	1	pasoh
231574	10	8	3	0.09042991	0.001075993	0.09080147	-0.000371563	-0.345	born	4	8.7	236.92	1	pasoh
231575	10	8	3	0.05688008	0.000959581	0.05763747	-0.000757384	-0.789	born	5	8.7	236.91	1	pasoh
231576	10	8	4	0.02034932	0.000429647	0.02041708	-6.78E-05	-0.158	born	1	8.7	236.93	1	pasoh
231577	10	8	4	0.1341866	0.001296595	0.1379056	-0.003718999	-2.868	born	2	8.7	236.93	1	pasoh
231578	10	8	4	0.06404422	0.000737244	0.06236711	0.00167711	2.275	born	3	8.7	236.93	1	pasoh
231579	10	8	4	0.0939183	0.001113784	0.09555086	-0.001632561	-1.466	born	4	8.7	236.92	1	pasoh
231580	10	8	4	0.05992739	0.000901798	0.0597612	0.00016619	0.184	born	5	8.7	236.91	1	pasoh
231581	10	9	1	0.022509	0.000465557	0.02217292	0.000336088	0.722	born	1	8.7	236.93	1	pasoh
231582	10	9	1	0.1427976	0.001199071	0.1398989	0.002898697	2.417	born	2	8.7	236.93	1	pasoh
231583	10	9	1	0.0605977	0.000760233	0.06245819	-0.001860482	-2.447	born	3	8.7	236.93	1	pasoh
231584	10	9	1	0.09645364	0.00122082	0.09422084	0.002232793	1.829	born	4	8.7	236.92	1	pasoh
231585	10	9	1	0.05910756	0.000834329	0.05843738	0.000670183	0.803	born	5	8.7	236.91	1	pasoh
231586	10	9	2	0.02101907	0.000472297	0.02080016	0.000218906	0.463	born	1	8.7	236.93	1	pasoh
231587	10	9	2	0.1342649	0.00122135	0.1334677	0.000797216	0.653	born	2	8.7	236.93	1	pasoh
231588	10	9	2	0.05922049	0.000851288	0.05950454	-0.000284043	-0.334	born	3	8.7	236.93	1	pasoh
231589	10	9	2	0.09016889	0.001191829	0.08996062	0.000208269	0.175	born	4	8.7	236.92	1	pasoh
231590	10	9	2	0.05645182	0.000981296	0.05683101	-0.00037919	-0.386	born	5	8.7	236.91	1	pasoh
231591	10	9	3	0.01970378	0.000485333	0.02011074	-0.000406961	-0.839	born	1	8.7	236.93	1	pasoh
231592	10	9	3	0.1323973	0.001292154	0.1318538	0.000543446	0.421	born	2	8.7	236.93	1	pasoh
231593	10	9	3	0.06120927	0.000818443	0.06036887	0.000840403	1.027	born	3	8.7	236.93	1	pasoh
231594	10	9	3	0.08955703	0.001194079	0.09077547	-0.001218444	-1.02	born	4	8.7	236.92	1	pasoh
231595	10	9	3	0.05698165	0.000867033	0.05692511	5.65E-05	0.065	born	5	8.7	236.91	1	pasoh
231596	10	9	4	0.01965183	0.000424297	0.01979727	-0.000145444	-0.343	born	1	8.7	236.93	1	pasoh
231597	10	9	4	0.1327722	0.001293273	0.1370225	-0.004250337	-3.286	born	2	8.7	236.93	1	pasoh
231598	10	9	4	0.06498529	0.000771828	0.06368227	0.001303023	1.688	born	3	8.7	236.93	1	pasoh
231599	10	9	4	0.09412069	0.001065006	0.09534448	-0.001223788	-1.149	born	4	8.7	236.92	1	pasoh
231600	10	9	4	0.05944912	0.000875673	0.05979232	-0.0003432	-0.392	born	5	8.7	236.91	1	pasoh
231601	11	0	1	0.02738256	0.000508302	0.02435654	0.003026019	5.953	born	1	9.14	37.86	1	pasoh
231602	11	0	1	0.1464637	0.00156618	0.1378469	0.008616852	5.502	born	2	9.14	38.22	1	pasoh
231603	11	0	1	0.06015978	0.000748097	0.05742685	0.00273293	3.653	born	3	9.14	37.92	1	pasoh
231604	11	0	1	0.09334994	0.001367024	0.08951115	0.003838789	2.808	born	4	9.14	38.08	1	pasoh
231605	11	0	1	0.05743846	0.000952651	0.05751942	-8.10E-05	-0.085	born	5	9.14	36.55	1	pasoh
231606	11	0	2	0.02324389	0.000492249	0.02322289	2.10E-05	0.043	born	1	9.14	37.86	1	pasoh
231607	11	0	2	0.1333966	0.001431725	0.1321981	0.001198542	0.837	born	2	9.14	38.22	1	pasoh
231608	11	0	2	0.05892778	0.000808752	0.0587704	0.000157374	0.195	born	3	9.14	37.92	1	pasoh
231609	11	0	2	0.09548451	0.001273247	0.09262448	0.002860023	2.246	born	4	9.14	38.08	1	pasoh
231610	11	0	2	0.05973979	0.000895764	0.0593862	0.000353589	0.395	born	5	9.14	36.55	1	pasoh
231611	11	0	3	0.02125987	0.000617417	0.02234439	-0.001084516	-1.757	born	1	9.14	37.86	1	pasoh
231612	11	0	3	0.1245513	0.001217063	0.1261038	-0.001552444	-1.276	born	2	9.14	38.22	1	pasoh
231613	11	0	3	0.05838853	0.000713379	0.05722506	0.001163463	1.631	born	3	9.14	37.92	1	pasoh
231614	11	0	3	0.09156299	0.001703657	0.09183204	-0.000269059	-0.158	born	4	9.14	38.08	1	pasoh
231615	11	0	3	0.06120716	0.000878774	0.05917598	0.00203118	2.311	born	5	9.14	36.55	1	pasoh
231616	11	0	4	0.02018678	0.000550164	0.02214942	-0.001962639	-3.567	born	1	9.14	37.86	1	pasoh
231617	11	0	4	0.1091733	0.001203204	0.1174232	-0.00824996	-6.857	born	2	9.14	38.22	1	pasoh
231618	11	0	4	0.04917312	0.000817867	0.05322933	-0.004056215	-4.96	born	3	9.14	37.92	1	pasoh
231619	11	0	4	0.08069932	0.001338798	0.08712691	-0.006427595	-4.801	born	4	9.14	38.08	1	pasoh
231620	11	0	4	0.05684655	0.000850487	0.05914904	-0.002302483	-2.707	born	5	9.14	36.55	1	pasoh
231621	11	1	1	0.01672114	0.000416617	0.0175126	-0.000791465	-1.9	born	1	9.14	127.83	1	pasoh
231622	11	1	1	0.1257787	0.001417793	0.1228757	0.002902982	2.048	born	2	9.14	127.74	1	pasoh
231623	11	1	1	0.0556981	0.000840138	0.05682419	-0.001126085	-1.34	born	3	9.14	127.41	1	pasoh
231624	11	1	1	0.09126741	0.001250309	0.08787265	0.003394766	2.715	born	4	9.14	127.08	1	pasoh
231625	11	1	1	0.05199264	0.000906861	0.05168192	0.000310721	0.343	born	5	9.14	126.11	1	pasoh
231626	11	1	2	0.01728825	0.000487935	0.01750372	-0.000215462	-0.442	born	1	9.14	127.83	1	pasoh
231627	11	1	2	0.1268821	0.001381765	0.127809	-0.000926888	-0.671	born	2	9.14	127.74	1	pasoh
231628	11	1	2	0.06173549	0.000865359	0.05986745	0.001868034	2.159	born	3	9.14	127.41	1	pasoh
231629	11	1	2	0.09471875	0.001331726	0.09692573	-0.00220698	-1.657	born	4	9.14	127.08	1	pasoh
231630	11	1	2	0.0569123	0.000803705	0.05657582	0.000336475	0.419	born	5	9.14	126.11	1	pasoh
231631	11	1	3	0.01810718	0.000425201	0.01733923	0.000767943	1.806	born	1	9.14	127.83	1	pasoh
231632	11	1	3	0.12799	0.001432253	0.1290989	-0.001108914	-0.774	born	2	9.14	127.74	1	pasoh
231633	11	1	3	0.05951503	0.000879193	0.06046776	-0.000952728	-1.084	born	3	9.14	127.41	1	pasoh
231634	11	1	3	0.09733683	0.001261857	0.0988313	-0.001494469	-1.184	born	4	9.14	127.08	1	pasoh
231635	11	1	3	0.0583522	0.000963164	0.05746115	0.000891047	0.925	born	5	9.14	126.11	1	pasoh
231636	11	1	4	0.01633038	0.000459657	0.01609186	0.000238517	0.519	born	1	9.14	127.83	1	pasoh
231637	11	1	4	0.1192391	0.001277665	0.1200993	-0.00086026	-0.673	born	2	9.14	127.74	1	pasoh
231638	11	1	4	0.05451868	0.000774663	0.0543106	0.000208084	0.269	born	3	9.14	127.41	1	pasoh
231639	11	1	4	0.08806013	0.001099072	0.08775903	0.000301099	0.274	born	4	9.14	127.08	1	pasoh
231640	11	1	4	0.04804638	0.000863754	0.04958241	-0.001536032	-1.778	born	5	9.14	126.11	1	pasoh
231641	11	10	1	0.02207158	0.000488069	0.02172381	0.000347771	0.713	born	1	9.14	236.93	1	pasoh
231642	11	10	1	0.1422011	0.001353218	0.137405	0.004796036	3.544	born	2	9.14	236.93	1	pasoh
231643	11	10	1	0.06022451	0.000804368	0.0619213	-0.001696796	-2.109	born	3	9.14	236.93	1	pasoh
231644	11	10	1	0.0940584	0.000995823	0.09234108	0.00171732	1.725	born	4	9.14	236.92	1	pasoh
231645	11	10	1	0.05832358	0.000738618	0.05891105	-0.000587476	-0.795	born	5	9.14	236.91	1	pasoh
231646	11	10	2	0.02061196	0.000457018	0.02036405	0.000247913	0.542	born	1	9.14	236.93	1	pasoh
231647	11	10	2	0.1303584	0.001145964	0.1299964	0.000361984	0.316	born	2	9.14	236.93	1	pasoh
231648	11	10	2	0.05875653	0.00087686	0.05878289	-2.64E-05	-0.03	born	3	9.14	236.93	1	pasoh
231649	11	10	2	0.08841525	0.001075955	0.08828684	0.000128408	0.119	born	4	9.14	236.92	1	pasoh
231650	11	10	2	0.05653067	0.000852625	0.0566714	-0.000140729	-0.165	born	5	9.14	236.91	1	pasoh
231651	11	10	3	0.01956574	0.000521273	0.01978089	-0.000215149	-0.413	born	1	9.14	236.93	1	pasoh
231652	11	10	3	0.12586	0.001191834	0.1288395	-0.002979525	-2.5	born	2	9.14	236.93	1	pasoh
231653	11	10	3	0.06047177	0.000775519	0.05961974	0.000852037	1.099	born	3	9.14	236.93	1	pasoh
231654	11	10	3	0.08902272	0.001143753	0.08954535	-0.000522631	-0.457	born	4	9.14	236.92	1	pasoh
231655	11	10	3	0.05647669	0.000888471	0.05739142	-0.000914731	-1.03	born	5	9.14	236.91	1	pasoh
231656	11	10	4	0.01958278	0.000477769	0.01996312	-0.000380334	-0.796	born	1	9.14	236.93	1	pasoh
231657	11	10	4	0.1322207	0.001275985	0.1343985	-0.00217783	-1.707	born	2	9.14	236.93	1	pasoh
231658	11	10	4	0.06292057	0.000815427	0.06205063	0.000869945	1.067	born	3	9.14	236.93	1	pasoh
231659	11	10	4	0.09295256	0.001098447	0.09428134	-0.001328777	-1.21	born	4	9.14	236.92	1	pasoh
231660	11	10	4	0.06213353	0.000929561	0.06049136	0.001642178	1.767	born	5	9.14	236.91	1	pasoh
231661	11	11	1	0.01699315	0.000442894	0.01729135	-0.000298191	-0.673	born	1	9.14	279.63	1	pasoh
231662	11	11	1	0.1228914	0.001319307	0.1206443	0.002247099	1.703	born	2	9.14	280.62	1	pasoh
231663	11	11	1	0.05680075	0.000672495	0.05700848	-0.000207738	-0.309	born	3	9.14	281.41	1	pasoh
231664	11	11	1	0.08521507	0.001208655	0.08466371	0.000551363	0.456	born	4	9.14	278.84	1	pasoh
231665	11	11	1	0.05396266	0.000907556	0.05495889	-0.000996224	-1.098	born	5	9.14	275.43	1	pasoh
231666	11	11	2	0.01837876	0.000423136	0.01840306	-2.43E-05	-0.057	born	1	9.14	279.63	1	pasoh
231667	11	11	2	0.129053	0.001482672	0.128109	0.000943969	0.637	born	2	9.14	280.62	1	pasoh
231668	11	11	2	0.06149971	0.000813196	0.06105994	0.000439777	0.541	born	3	9.14	281.41	1	pasoh
231669	11	11	2	0.0910243	0.001258743	0.09080211	0.000222191	0.177	born	4	9.14	278.84	1	pasoh
231670	11	11	2	0.05910201	0.000793295	0.05824621	0.000855807	1.079	born	5	9.14	275.43	1	pasoh
231671	11	11	3	0.01912295	0.000404151	0.01882876	0.000294191	0.728	born	1	9.14	279.63	1	pasoh
231672	11	11	3	0.1296146	0.00142407	0.1297801	-0.000165504	-0.116	born	2	9.14	280.62	1	pasoh
231673	11	11	3	0.06192094	0.000891741	0.06141814	0.000502802	0.564	born	3	9.14	281.41	1	pasoh
231674	11	11	3	0.09133218	0.001175153	0.09092283	0.000409348	0.348	born	4	9.14	278.84	1	pasoh
231675	11	11	3	0.06004785	0.000968502	0.05827115	0.0017767	1.834	born	5	9.14	275.43	1	pasoh
231676	11	11	4	0.0171621	0.000424897	0.01713443	2.77E-05	0.065	born	1	9.14	279.63	1	pasoh
231677	11	11	4	0.1210587	0.001482897	0.1240778	-0.00301911	-2.036	born	2	9.14	280.62	1	pasoh
231678	11	11	4	0.05784288	0.000895309	0.05857105	-0.000728172	-0.813	born	3	9.14	281.41	1	pasoh
231679	11	11	4	0.08558458	0.001195168	0.08676637	-0.001181785	-0.989	born	4	9.14	278.84	1	pasoh
231680	11	11	4	0.05293118	0.001039429	0.05456843	-0.001637252	-1.575	born	5	9.14	275.43	1	pasoh
231681	11	12	1	0.01797811	0.000500845	0.01803187	-5.38E-05	-0.107	born	1	9.14	361.26	1	pasoh
231682	11	12	1	0.1306803	0.001306055	0.1265585	0.004121758	3.156	born	2	9.14	361.26	1	pasoh
231683	11	12	1	0.06013613	0.000767808	0.06128571	-0.001149579	-1.497	born	3	9.14	361.26	1	pasoh
231684	11	12	1	0.08668764	0.001288105	0.08646848	0.000219159	0.17	born	4	9.14	361.26	1	pasoh
231685	11	12	1	0.05857416	0.000874259	0.05908221	-0.000508049	-0.581	born	5	9.14	361.26	1	pasoh
231686	11	12	2	0.01938125	0.000515907	0.01968438	-0.000303131	-0.588	born	1	9.14	361.26	1	pasoh
231687	11	12	2	0.1344799	0.001412781	0.1350992	-0.00061933	-0.438	born	2	9.14	361.26	1	pasoh
231688	11	12	2	0.06396007	0.000938871	0.06538981	-0.001429745	-1.523	born	3	9.14	361.26	1	pasoh
231689	11	12	2	0.09024488	0.001127855	0.09199786	-0.001752986	-1.554	born	4	9.14	361.26	1	pasoh
231690	11	12	2	0.06090572	0.001015339	0.06072753	0.000178191	0.175	born	5	9.14	361.26	1	pasoh
231691	11	12	3	0.02025255	0.000482539	0.01963252	0.000620029	1.285	born	1	9.14	361.26	1	pasoh
231692	11	12	3	0.1358331	0.001506113	0.1340703	0.00176279	1.17	born	2	9.14	361.26	1	pasoh
231693	11	12	3	0.06489157	0.000922348	0.063668	0.001223571	1.327	born	3	9.14	361.26	1	pasoh
231694	11	12	3	0.09010602	0.001288088	0.08904781	0.001058211	0.822	born	4	9.14	361.26	1	pasoh
231695	11	12	3	0.05842548	0.000824319	0.05866398	-0.000238495	-0.289	born	5	9.14	361.26	1	pasoh
231696	11	12	4	0.01528833	0.000440786	0.01555808	-0.000269752	-0.612	born	1	9.14	361.26	1	pasoh
231697	11	12	4	0.1136122	0.00121645	0.1188745	-0.005262314	-4.326	born	2	9.14	361.26	1	pasoh
231698	11	12	4	0.05964984	0.000807943	0.05829702	0.001352812	1.674	born	3	9.14	361.26	1	pasoh
231699	11	12	4	0.08346335	0.001112513	0.0829872	0.000476149	0.428	born	4	9.14	361.26	1	pasoh
231700	11	12	4	0.05482438	0.000846676	0.05425552	0.000568868	0.672	born	5	9.14	361.26	1	pasoh
231701	11	13	1	0.01854186	0.000480806	0.01818706	0.000354793	0.738	born	1	9.14	361.26	1	pasoh
231702	11	13	1	0.1306904	0.001218621	0.1263808	0.004309683	3.537	born	2	9.14	361.26	1	pasoh
231703	11	13	1	0.0595588	0.000890328	0.06106457	-0.00150577	-1.691	born	3	9.14	361.26	1	pasoh
231704	11	13	1	0.08729706	0.00143344	0.088286	-0.000988932	-0.69	born	4	9.14	361.26	1	pasoh
231705	11	13	1	0.05806075	0.000929345	0.05834606	-0.000285303	-0.307	born	5	9.14	361.26	1	pasoh
231706	11	13	2	0.01944574	0.000519323	0.01968205	-0.000236307	-0.455	born	1	9.14	361.26	1	pasoh
231707	11	13	2	0.1358665	0.00144036	0.1349076	0.000958891	0.666	born	2	9.14	361.26	1	pasoh
231708	11	13	2	0.06484448	0.000902144	0.06555245	-0.000707965	-0.785	born	3	9.14	361.26	1	pasoh
231709	11	13	2	0.09401414	0.001501265	0.09399874	1.54E-05	0.01	born	4	9.14	361.26	1	pasoh
231710	11	13	2	0.06111281	0.000999756	0.06001534	0.001097463	1.098	born	5	9.14	361.26	1	pasoh
231711	11	13	3	0.0196794	0.000438983	0.01971483	-3.54E-05	-0.081	born	1	9.14	361.26	1	pasoh
231712	11	13	3	0.1317051	0.001279147	0.1340402	-0.002335165	-1.826	born	2	9.14	361.26	1	pasoh
231713	11	13	3	0.0661069	0.000903997	0.06394545	0.00216145	2.391	born	3	9.14	361.26	1	pasoh
231714	11	13	3	0.09193797	0.001403508	0.09096097	0.000976992	0.696	born	4	9.14	361.26	1	pasoh
231715	11	13	3	0.0595071	0.001012755	0.058436	0.001071101	1.058	born	5	9.14	361.26	1	pasoh
231716	11	13	4	0.01579038	0.000369927	0.01587363	-8.33E-05	-0.225	born	1	9.14	361.26	1	pasoh
231717	11	13	4	0.1158429	0.001025827	0.1187737	-0.0029308	-2.857	born	2	9.14	361.26	1	pasoh
231718	11	13	4	0.05932518	0.0008768	0.05927386	5.13E-05	0.059	born	3	9.14	361.26	1	pasoh
231719	11	13	4	0.08411478	0.001240766	0.08411601	-1.23E-06	-0.001	born	4	9.14	361.26	1	pasoh
231720	11	13	4	0.05302334	0.001059008	0.05490766	-0.001884319	-1.779	born	5	9.14	361.26	1	pasoh
231721	11	14	1	0.02377927	0.000507019	0.02367484	0.000104434	0.206	born	1	9.14	382.2	1	pasoh
231722	11	14	1	0.1468764	0.001440123	0.1457546	0.001121841	0.779	born	2	9.14	383.75	1	pasoh
231723	11	14	1	0.06515753	0.000885494	0.0656992	-0.000541665	-0.612	born	3	9.14	385.89	1	pasoh
231724	11	14	1	0.08734759	0.001031024	0.08893871	-0.001591114	-1.543	born	4	9.14	385.54	1	pasoh
231725	11	14	1	0.05835503	0.000918028	0.05964746	-0.001292426	-1.408	born	5	9.14	384.63	1	pasoh
231726	11	14	2	0.02296641	0.000502138	0.02436784	-0.001401436	-2.791	born	1	9.14	382.2	1	pasoh
231727	11	14	2	0.1527847	0.001467454	0.1513316	0.001453114	0.99	born	2	9.14	383.75	1	pasoh
231728	11	14	2	0.06825756	0.000948214	0.06706117	0.001196391	1.262	born	3	9.14	385.89	1	pasoh
231729	11	14	2	0.08941427	0.001172543	0.08909146	0.000322813	0.275	born	4	9.14	385.54	1	pasoh
231730	11	14	2	0.05860347	0.000986982	0.058541	6.25E-05	0.063	born	5	9.14	384.63	1	pasoh
231731	11	14	3	0.02438689	0.000492961	0.02385651	0.000530379	1.076	born	1	9.14	382.2	1	pasoh
231732	11	14	3	0.1433509	0.001416569	0.1449146	-0.001563681	-1.104	born	2	9.14	383.75	1	pasoh
231733	11	14	3	0.06296342	0.000879162	0.06390182	-0.000938396	-1.067	born	3	9.14	385.89	1	pasoh
231734	11	14	3	0.08778533	0.001287742	0.08612924	0.001656092	1.286	born	4	9.14	385.54	1	pasoh
231735	11	14	3	0.05778313	0.000909834	0.05619948	0.001583647	1.741	born	5	9.14	384.63	1	pasoh
231736	11	14	4	0.02006092	0.000435931	0.01929949	0.000761436	1.747	born	1	9.14	382.2	1	pasoh
231737	11	14	4	0.1265045	0.001235561	0.1275239	-0.001019433	-0.825	born	2	9.14	383.75	1	pasoh
231738	11	14	4	0.0591248	0.000811285	0.05884255	0.000282249	0.348	born	3	9.14	385.89	1	pasoh
231739	11	14	4	0.08105456	0.001017297	0.08144242	-0.000387862	-0.381	born	4	9.14	385.54	1	pasoh
231740	11	14	4	0.05257659	0.001010425	0.05292688	-0.000350288	-0.347	born	5	9.14	384.63	1	pasoh
231741	11	2	1	0.01875075	0.000408364	0.01881734	-6.66E-05	-0.163	born	1	9.14	145.55	1	pasoh
231742	11	2	1	0.1335231	0.001245865	0.1272301	0.006293011	5.051	born	2	9.14	145.46	1	pasoh
231743	11	2	1	0.05658567	0.000858034	0.05754211	-0.000956439	-1.115	born	3	9.14	145.05	1	pasoh
231744	11	2	1	0.09570495	0.001295323	0.09199859	0.003706366	2.861	born	4	9.14	144.3	1	pasoh
231745	11	2	1	0.05646756	0.000978526	0.05752932	-0.001061755	-1.085	born	5	9.14	143.33	1	pasoh
231746	11	2	2	0.01734721	0.000442467	0.0180303	-0.000683091	-1.544	born	1	9.14	145.55	1	pasoh
231747	11	2	2	0.1218837	0.00134118	0.1251697	-0.003286003	-2.45	born	2	9.14	145.46	1	pasoh
231748	11	2	2	0.05641792	0.000786113	0.05741944	-0.001001518	-1.274	born	3	9.14	145.05	1	pasoh
231749	11	2	2	0.09165892	0.00126409	0.09329143	-0.001632516	-1.291	born	4	9.14	144.3	1	pasoh
231750	11	2	2	0.06002472	0.001075721	0.05883662	0.001188096	1.104	born	5	9.14	143.33	1	pasoh
231751	11	2	3	0.01831863	0.000559369	0.01800845	0.000310182	0.555	born	1	9.14	145.55	1	pasoh
231752	11	2	3	0.1256789	0.001508881	0.1269378	-0.001258904	-0.834	born	2	9.14	145.46	1	pasoh
231753	11	2	3	0.05989689	0.00079634	0.05839726	0.001499633	1.883	born	3	9.14	145.05	1	pasoh
231754	11	2	3	0.09207479	0.001249029	0.0939189	-0.001844118	-1.476	born	4	9.14	144.3	1	pasoh
231755	11	2	3	0.05890752	0.00100841	0.05897337	-6.59E-05	-0.065	born	5	9.14	143.33	1	pasoh
231756	11	2	4	0.01909499	0.00050514	0.01865591	0.000439087	0.869	born	1	9.14	145.55	1	pasoh
231757	11	2	4	0.1207639	0.001352372	0.122516	-0.001752065	-1.296	born	2	9.14	145.46	1	pasoh
231758	11	2	4	0.05558241	0.00078321	0.05512452	0.000457881	0.585	born	3	9.14	145.05	1	pasoh
231759	11	2	4	0.08614957	0.001150688	0.08637703	-0.000227466	-0.198	born	4	9.14	144.3	1	pasoh
231760	11	2	4	0.05266883	0.000889867	0.05272943	-6.06E-05	-0.068	born	5	9.14	143.33	1	pasoh
231761	11	3	1	0.02195632	0.000546363	0.02192335	3.30E-05	0.06	born	1	9.14	186.72	1	pasoh
231762	11	3	1	0.1259185	0.001263253	0.125191	0.000727403	0.576	born	2	9.14	186.59	1	pasoh
231763	11	3	1	0.05579755	0.000785776	0.0571145	-0.001316949	-1.676	born	3	9.14	186.11	1	pasoh
231764	11	3	1	0.09115429	0.001221863	0.09171082	-0.000556529	-0.455	born	4	9.14	184.98	1	pasoh
231765	11	3	1	0.06072607	0.000919355	0.06203414	-0.00130807	-1.423	born	5	9.14	183.03	1	pasoh
231766	11	3	2	0.02143343	0.000515374	0.02142783	5.60E-06	0.011	born	1	9.14	186.72	1	pasoh
231767	11	3	2	0.123838	0.001274906	0.1231965	0.000641543	0.503	born	2	9.14	186.59	1	pasoh
231768	11	3	2	0.0555016	0.000857765	0.05689152	-0.001389927	-1.62	born	3	9.14	186.11	1	pasoh
231769	11	3	2	0.09281656	0.00115888	0.09096103	0.001855534	1.601	born	4	9.14	184.98	1	pasoh
231770	11	3	2	0.06249332	0.000966745	0.06181184	0.000681476	0.705	born	5	9.14	183.03	1	pasoh
231771	11	3	3	0.02150879	0.000560315	0.02119581	0.000312977	0.559	born	1	9.14	186.72	1	pasoh
231772	11	3	3	0.1228233	0.001432374	0.1235512	-0.000727808	-0.508	born	2	9.14	186.59	1	pasoh
231773	11	3	3	0.05980037	0.000790659	0.0581196	0.001680766	2.126	born	3	9.14	186.11	1	pasoh
231774	11	3	3	0.09381622	0.001192571	0.09265341	0.001162819	0.975	born	4	9.14	184.98	1	pasoh
231775	11	3	3	0.06399616	0.000990258	0.06284582	0.001150341	1.162	born	5	9.14	183.03	1	pasoh
231776	11	3	4	0.02361815	0.000496777	0.02397128	-0.00035313	-0.711	born	1	9.14	186.72	1	pasoh
231777	11	3	4	0.1399574	0.001347303	0.14059	-0.000632593	-0.47	born	2	9.14	186.59	1	pasoh
231778	11	3	4	0.06691394	0.00081612	0.06588774	0.001026197	1.257	born	3	9.14	186.11	1	pasoh
231779	11	3	4	0.1043987	0.001318986	0.106864	-0.002465332	-1.869	born	4	9.14	184.98	1	pasoh
231780	11	3	4	0.07416415	0.001034957	0.07468789	-0.000523737	-0.506	born	5	9.14	183.03	1	pasoh
231781	11	4	1	0.02213687	0.000539613	0.02207223	6.46E-05	0.12	born	1	9.14	210.65	1	pasoh
231782	11	4	1	0.1491262	0.001312068	0.1453272	0.003798955	2.895	born	2	9.14	210.55	1	pasoh
231783	11	4	1	0.06202482	0.000920089	0.06448923	-0.002464411	-2.678	born	3	9.14	210.27	1	pasoh
231784	11	4	1	0.1016915	0.001131276	0.09994962	0.001741887	1.54	born	4	9.14	209.52	1	pasoh
231785	11	4	1	0.0611314	0.00095276	0.06307267	-0.001941278	-2.038	born	5	9.14	208.23	1	pasoh
231786	11	4	2	0.02052738	0.000521924	0.02068752	-0.000160139	-0.307	born	1	9.14	210.65	1	pasoh
231787	11	4	2	0.1359489	0.001573374	0.1359413	7.64E-06	0.005	born	2	9.14	210.55	1	pasoh
231788	11	4	2	0.06006593	0.000886042	0.06008302	-1.71E-05	-0.019	born	3	9.14	210.27	1	pasoh
231789	11	4	2	0.09489691	0.001042003	0.0937016	0.001195304	1.147	born	4	9.14	209.52	1	pasoh
231790	11	4	2	0.0606756	0.000967871	0.06045134	0.000224255	0.232	born	5	9.14	208.23	1	pasoh
231791	11	4	3	0.01977625	0.00040859	0.01974496	3.13E-05	0.077	born	1	9.14	210.65	1	pasoh
231792	11	4	3	0.1310505	0.001241292	0.1317247	-0.000674114	-0.543	born	2	9.14	210.55	1	pasoh
231793	11	4	3	0.06003087	0.000928119	0.05936489	0.000665985	0.718	born	3	9.14	210.27	1	pasoh
231794	11	4	3	0.09188169	0.001115792	0.09228967	-0.000407988	-0.366	born	4	9.14	209.52	1	pasoh
231795	11	4	3	0.060238	0.000875511	0.05938966	0.000848336	0.969	born	5	9.14	208.23	1	pasoh
231796	11	4	4	0.01997172	0.000451567	0.01990491	6.68E-05	0.148	born	1	9.14	210.65	1	pasoh
231797	11	4	4	0.1293179	0.001330374	0.1324568	-0.003138962	-2.359	born	2	9.14	210.55	1	pasoh
231798	11	4	4	0.06195602	0.000694727	0.06013608	0.001819945	2.62	born	3	9.14	210.27	1	pasoh
231799	11	4	4	0.09044474	0.001070723	0.09296887	-0.002524138	-2.357	born	4	9.14	209.52	1	pasoh
231800	11	4	4	0.06033888	0.0007064	0.05947009	0.000868785	1.23	born	5	9.14	208.23	1	pasoh
231801	11	5	1	0.01816209	0.000366023	0.01760683	0.000555263	1.517	born	1	9.14	228.94	1	pasoh
231802	11	5	1	0.1160609	0.001129922	0.1139135	0.00214749	1.901	born	2	9.14	228.91	1	pasoh
231803	11	5	1	0.05171493	0.000776951	0.0534062	-0.001691262	-2.177	born	3	9.14	228.75	1	pasoh
231804	11	5	1	0.07374303	0.001056232	0.07385871	-0.000115679	-0.11	born	4	9.14	228.25	1	pasoh
231805	11	5	1	0.04830322	0.000832948	0.04829767	5.55E-06	0.007	born	5	9.14	227.49	1	pasoh
231806	11	5	2	0.01779154	0.000438022	0.01776188	2.97E-05	0.068	born	1	9.14	228.94	1	pasoh
231807	11	5	2	0.1183265	0.001252643	0.1172776	0.00104886	0.837	born	2	9.14	228.91	1	pasoh
231808	11	5	2	0.0552612	0.000814701	0.05444442	0.000816779	1.003	born	3	9.14	228.75	1	pasoh
231809	11	5	2	0.07688162	0.001199026	0.07685439	2.72E-05	0.023	born	4	9.14	228.25	1	pasoh
231810	11	5	2	0.05161228	0.000869005	0.05105844	0.000553846	0.637	born	5	9.14	227.49	1	pasoh
231811	11	5	3	0.01752244	0.000444932	0.01824809	-0.000725652	-1.631	born	1	9.14	228.94	1	pasoh
231812	11	5	3	0.1236999	0.001099808	0.1234161	0.000283811	0.258	born	2	9.14	228.91	1	pasoh
231813	11	5	3	0.05883679	0.000840928	0.05851304	0.000323752	0.385	born	3	9.14	228.75	1	pasoh
231814	11	5	3	0.08273972	0.001291203	0.08383089	-0.001091171	-0.845	born	4	9.14	228.25	1	pasoh
231815	11	5	3	0.05588336	0.000985854	0.05516047	0.000722896	0.733	born	5	9.14	227.49	1	pasoh
231816	11	5	4	0.02035925	0.000430515	0.02021943	0.000139823	0.325	born	1	9.14	228.94	1	pasoh
231817	11	5	4	0.1353075	0.001101563	0.1387875	-0.003480014	-3.159	born	2	9.14	228.91	1	pasoh
231818	11	5	4	0.06702598	0.000880867	0.06645936	0.000566626	0.643	born	3	9.14	228.75	1	pasoh
231819	11	5	4	0.09620419	0.001051647	0.09503502	0.001169168	1.112	born	4	9.14	228.25	1	pasoh
231820	11	5	4	0.06152877	0.000853283	0.06281123	-0.001282466	-1.503	born	5	9.14	227.49	1	pasoh
231821	11	6	1	0.02144311	0.000474812	0.02233763	-0.000894519	-1.884	born	1	9.14	236.93	1	pasoh
231822	11	6	1	0.1433862	0.001259971	0.1393242	0.004062049	3.224	born	2	9.14	236.93	1	pasoh
231823	11	6	1	0.0601893	0.000869204	0.06275677	-0.002567463	-2.954	born	3	9.14	236.93	1	pasoh
231824	11	6	1	0.09331605	0.001022543	0.09274237	0.000573675	0.561	born	4	9.14	236.92	1	pasoh
231825	11	6	1	0.05831417	0.000736111	0.05913357	-0.0008194	-1.113	born	5	9.14	236.9	1	pasoh
231826	11	6	2	0.02118202	0.000441754	0.02115124	3.08E-05	0.07	born	1	9.14	236.93	1	pasoh
231827	11	6	2	0.1319967	0.001355601	0.1319666	3.01E-05	0.022	born	2	9.14	236.93	1	pasoh
231828	11	6	2	0.06000096	0.000836867	0.05965449	0.000346473	0.414	born	3	9.14	236.93	1	pasoh
231829	11	6	2	0.08890261	0.0012145	0.08843507	0.000467545	0.385	born	4	9.14	236.92	1	pasoh
231830	11	6	2	0.05874508	0.000757609	0.05716242	0.001582653	2.089	born	5	9.14	236.9	1	pasoh
231831	11	6	3	0.0217503	0.000524657	0.02025896	0.001491337	2.843	born	1	9.14	236.93	1	pasoh
231832	11	6	3	0.129295	0.001264718	0.1299316	-0.000636585	-0.503	born	2	9.14	236.93	1	pasoh
231833	11	6	3	0.06006061	0.000809296	0.06008234	-2.17E-05	-0.027	born	3	9.14	236.93	1	pasoh
231834	11	6	3	0.08943014	0.001118527	0.08928421	0.000145929	0.13	born	4	9.14	236.92	1	pasoh
231835	11	6	3	0.05773825	0.000862572	0.05804801	-0.000309766	-0.359	born	5	9.14	236.9	1	pasoh
231836	11	6	4	0.01993338	0.000501341	0.02056047	-0.000627096	-1.251	born	1	9.14	236.93	1	pasoh
231837	11	6	4	0.1319815	0.001272812	0.1354376	-0.003456091	-2.715	born	2	9.14	236.93	1	pasoh
231838	11	6	4	0.0658353	0.000852074	0.06359336	0.002241942	2.631	born	3	9.14	236.93	1	pasoh
231839	11	6	4	0.09330391	0.001001656	0.09449737	-0.001193457	-1.191	born	4	9.14	236.92	1	pasoh
231840	11	6	4	0.06071905	0.000809978	0.06117315	-0.000454098	-0.561	born	5	9.14	236.9	1	pasoh
231841	11	7	1	0.0216479	0.000483179	0.0219906	-0.000342697	-0.709	born	1	9.14	236.93	1	pasoh
231842	11	7	1	0.140994	0.001128732	0.1368396	0.004154315	3.681	born	2	9.14	236.93	1	pasoh
231843	11	7	1	0.06133675	0.000846454	0.06157853	-0.000241782	-0.286	born	3	9.14	236.93	1	pasoh
231844	11	7	1	0.09373742	0.0010064	0.09285533	0.000882094	0.876	born	4	9.14	236.92	1	pasoh
231845	11	7	1	0.05632481	0.000902466	0.05803632	-0.00171151	-1.896	born	5	9.14	236.91	1	pasoh
231846	11	7	2	0.02066847	0.000485979	0.02063685	3.16E-05	0.065	born	1	9.14	236.93	1	pasoh
231847	11	7	2	0.1318092	0.001399833	0.1296905	0.002118638	1.513	born	2	9.14	236.93	1	pasoh
231848	11	7	2	0.05859133	0.000838108	0.05893432	-0.000342991	-0.409	born	3	9.14	236.93	1	pasoh
231849	11	7	2	0.09027907	0.001008879	0.08827026	0.002008813	1.991	born	4	9.14	236.92	1	pasoh
231850	11	7	2	0.05850462	0.000895143	0.05595868	0.002545939	2.844	born	5	9.14	236.91	1	pasoh
231851	11	7	3	0.01947485	0.0004382	0.01993902	-0.000464171	-1.059	born	1	9.14	236.93	1	pasoh
231852	11	7	3	0.1243935	0.001363651	0.1283347	-0.003941261	-2.89	born	2	9.14	236.93	1	pasoh
231853	11	7	3	0.05982112	0.00076972	0.05973923	8.19E-05	0.106	born	3	9.14	236.93	1	pasoh
231854	11	7	3	0.08827587	0.000962798	0.0896423	-0.00136643	-1.419	born	4	9.14	236.92	1	pasoh
231855	11	7	3	0.05751579	0.000922556	0.05633321	0.001182582	1.282	born	5	9.14	236.91	1	pasoh
231856	11	7	4	0.02035922	0.000393476	0.01958399	0.000775224	1.97	born	1	9.14	236.93	1	pasoh
231857	11	7	4	0.1307533	0.001210672	0.1330735	-0.002320203	-1.916	born	2	9.14	236.93	1	pasoh
231858	11	7	4	0.06316922	0.000725211	0.06266534	0.000503881	0.695	born	3	9.14	236.93	1	pasoh
231859	11	7	4	0.09292057	0.001097694	0.09445006	-0.001529492	-1.393	born	4	9.14	236.92	1	pasoh
231860	11	7	4	0.05727756	0.00076651	0.05929357	-0.002016005	-2.63	born	5	9.14	236.91	1	pasoh
231861	11	8	1	0.02242405	0.000452063	0.02183491	0.000589138	1.303	born	1	9.14	236.93	1	pasoh
231862	11	8	1	0.142393	0.001281517	0.1376366	0.004756328	3.711	born	2	9.14	236.93	1	pasoh
231863	11	8	1	0.06038334	0.00093696	0.061899	-0.001515663	-1.618	born	3	9.14	236.93	1	pasoh
231864	11	8	1	0.09291431	0.001055885	0.09479832	-0.001884012	-1.784	born	4	9.14	236.92	1	pasoh
231865	11	8	1	0.05740906	0.000814581	0.05952777	-0.00211871	-2.601	born	5	9.14	236.91	1	pasoh
231866	11	8	2	0.02075377	0.000429177	0.020668	8.58E-05	0.2	born	1	9.14	236.93	1	pasoh
231867	11	8	2	0.1301877	0.001313995	0.1311994	-0.001011678	-0.77	born	2	9.14	236.93	1	pasoh
231868	11	8	2	0.05671723	0.000877938	0.05906158	-0.002344351	-2.67	born	3	9.14	236.93	1	pasoh
231869	11	8	2	0.09180521	0.001139347	0.08995717	0.001848042	1.622	born	4	9.14	236.92	1	pasoh
231870	11	8	2	0.0600339	0.000858942	0.05739908	0.002634825	3.068	born	5	9.14	236.91	1	pasoh
231871	11	8	3	0.01966109	0.000466218	0.02014886	-0.000487768	-1.046	born	1	9.14	236.93	1	pasoh
231872	11	8	3	0.1294841	0.001317043	0.1303179	-0.000833774	-0.633	born	2	9.14	236.93	1	pasoh
231873	11	8	3	0.05976802	0.000901091	0.05922093	0.00054709	0.607	born	3	9.14	236.93	1	pasoh
231874	11	8	3	0.09085439	0.001143876	0.09083282	2.16E-05	0.019	born	4	9.14	236.92	1	pasoh
231875	11	8	3	0.05758538	0.000977493	0.05830832	-0.000722945	-0.74	born	5	9.14	236.91	1	pasoh
231876	11	8	4	0.01972623	0.000413954	0.01991557	-0.000189346	-0.457	born	1	9.14	236.93	1	pasoh
231877	11	8	4	0.1331208	0.001206411	0.1360415	-0.002920698	-2.421	born	2	9.14	236.93	1	pasoh
231878	11	8	4	0.06540022	0.000827063	0.06208582	0.0033144	4.007	born	3	9.14	236.93	1	pasoh
231879	11	8	4	0.09513219	0.001036707	0.09511642	1.58E-05	0.015	born	4	9.14	236.92	1	pasoh
231880	11	8	4	0.06157496	0.000815259	0.06136932	0.000205639	0.252	born	5	9.14	236.91	1	pasoh
231881	11	9	1	0.02241745	0.000438753	0.02221845	0.000199002	0.454	born	1	9.14	236.93	1	pasoh
231882	11	9	1	0.1418229	0.001261493	0.1386879	0.003135032	2.485	born	2	9.14	236.93	1	pasoh
231883	11	9	1	0.05976275	0.000728492	0.06181357	-0.002050821	-2.815	born	3	9.14	236.93	1	pasoh
231884	11	9	1	0.09031198	0.001057167	0.09193549	-0.001623513	-1.536	born	4	9.14	236.92	1	pasoh
231885	11	9	1	0.05851135	0.000850719	0.05933073	-0.000819378	-0.963	born	5	9.14	236.91	1	pasoh
231886	11	9	2	0.02062523	0.000450696	0.02088139	-0.000256163	-0.568	born	1	9.14	236.93	1	pasoh
231887	11	9	2	0.1324856	0.001415823	0.1317866	0.00069897	0.494	born	2	9.14	236.93	1	pasoh
231888	11	9	2	0.0589244	0.00087491	0.05918571	-0.00026131	-0.299	born	3	9.14	236.93	1	pasoh
231889	11	9	2	0.08853528	0.00116852	0.08796556	0.000569721	0.488	born	4	9.14	236.92	1	pasoh
231890	11	9	2	0.05754917	0.00082509	0.05677906	0.000770102	0.933	born	5	9.14	236.91	1	pasoh
231891	11	9	3	0.02112561	0.000445178	0.0202729	0.000852706	1.915	born	1	9.14	236.93	1	pasoh
231892	11	9	3	0.128411	0.001481327	0.1305759	-0.002164888	-1.461	born	2	9.14	236.93	1	pasoh
231893	11	9	3	0.06162816	0.000726131	0.05951051	0.002117653	2.916	born	3	9.14	236.93	1	pasoh
231894	11	9	3	0.08948575	0.001147125	0.0889473	0.000538453	0.469	born	4	9.14	236.92	1	pasoh
231895	11	9	3	0.05809673	0.000926879	0.05738408	0.000712653	0.769	born	5	9.14	236.91	1	pasoh
231896	11	9	4	0.01934277	0.000470863	0.02013904	-0.000796273	-1.691	born	1	9.14	236.93	1	pasoh
231897	11	9	4	0.1346386	0.001223782	0.1362969	-0.001658318	-1.355	born	2	9.14	236.93	1	pasoh
231898	11	9	4	0.06257352	0.000821476	0.06237727	0.00019625	0.239	born	3	9.14	236.93	1	pasoh
231899	11	9	4	0.09462017	0.001106052	0.09410936	0.000510807	0.462	born	4	9.14	236.92	1	pasoh
231900	11	9	4	0.05919144	0.00077088	0.05985551	-0.000664064	-0.861	born	5	9.14	236.91	1	pasoh
231901	12	0	1	0.02655958	0.000567182	0.02456298	0.0019966	3.52	born	1	9.57	37.86	1	pasoh
231902	12	0	1	0.1468713	0.001288192	0.1369131	0.009958189	7.73	born	2	9.57	38.22	1	pasoh
231903	12	0	1	0.05937829	0.000850063	0.05846292	0.000915368	1.077	born	3	9.57	37.92	1	pasoh
231904	12	0	1	0.09346288	0.001201274	0.0891581	0.004304787	3.584	born	4	9.57	38.08	1	pasoh
231905	12	0	1	0.05747323	0.001054893	0.05713565	0.000337583	0.32	born	5	9.57	36.55	1	pasoh
231906	12	0	2	0.02425427	0.000527506	0.02360099	0.000653282	1.238	born	1	9.57	37.86	1	pasoh
231907	12	0	2	0.1349051	0.001571679	0.1320773	0.002827874	1.799	born	2	9.57	38.22	1	pasoh
231908	12	0	2	0.0612845	0.000852229	0.05966359	0.001620916	1.902	born	3	9.57	37.92	1	pasoh
231909	12	0	2	0.09562372	0.001168877	0.09249059	0.003133126	2.68	born	4	9.57	38.08	1	pasoh
231910	12	0	2	0.0605998	0.001032805	0.05968965	0.000910149	0.881	born	5	9.57	36.55	1	pasoh
231911	12	0	3	0.02201484	0.000601631	0.02274205	-0.000727209	-1.209	born	1	9.57	37.86	1	pasoh
231912	12	0	3	0.1222547	0.001530318	0.1266988	-0.004444066	-2.904	born	2	9.57	38.22	1	pasoh
231913	12	0	3	0.0584882	0.000689457	0.05806887	0.000419331	0.608	born	3	9.57	37.92	1	pasoh
231914	12	0	3	0.09127279	0.001246715	0.09155186	-0.000279072	-0.224	born	4	9.57	38.08	1	pasoh
231915	12	0	3	0.05829561	0.001035079	0.05919839	-0.000902781	-0.872	born	5	9.57	36.55	1	pasoh
231916	12	0	4	0.02022143	0.000593102	0.02214426	-0.001922822	-3.242	born	1	9.57	37.86	1	pasoh
231917	12	0	4	0.1111729	0.001256164	0.1194999	-0.008327032	-6.629	born	2	9.57	38.22	1	pasoh
231918	12	0	4	0.0510248	0.000802847	0.05398281	-0.002958005	-3.684	born	3	9.57	37.92	1	pasoh
231919	12	0	4	0.07955159	0.001216766	0.08670795	-0.007156359	-5.881	born	4	9.57	38.08	1	pasoh
231920	12	0	4	0.05783648	0.001034441	0.05817773	-0.000341252	-0.33	born	5	9.57	36.55	1	pasoh
231921	12	1	1	0.01770267	0.000432077	0.01718588	0.000516794	1.196	born	1	9.57	127.83	1	pasoh
231922	12	1	1	0.1272737	0.001350333	0.1234047	0.003869019	2.865	born	2	9.57	127.74	1	pasoh
231923	12	1	1	0.0552965	0.000890303	0.05626043	-0.000963937	-1.083	born	3	9.57	127.41	1	pasoh
231924	12	1	1	0.09079173	0.001266149	0.0876254	0.003166321	2.501	born	4	9.57	127.08	1	pasoh
231925	12	1	1	0.05273818	0.001023474	0.05264829	8.99E-05	0.088	born	5	9.57	126.11	1	pasoh
231926	12	1	2	0.01667364	0.000445811	0.01722902	-0.000555377	-1.246	born	1	9.57	127.83	1	pasoh
231927	12	1	2	0.1285909	0.001548894	0.1282024	0.000388486	0.251	born	2	9.57	127.74	1	pasoh
231928	12	1	2	0.06050169	0.000873629	0.05953928	0.000962412	1.102	born	3	9.57	127.41	1	pasoh
231929	12	1	2	0.09617594	0.001154138	0.0962779	-0.000101956	-0.088	born	4	9.57	127.08	1	pasoh
231930	12	1	2	0.05922987	0.001020196	0.05828577	0.000944101	0.925	born	5	9.57	126.11	1	pasoh
231931	12	1	3	0.01724613	0.000387278	0.01701416	0.000231969	0.599	born	1	9.57	127.83	1	pasoh
231932	12	1	3	0.1270589	0.001463449	0.1289618	-0.001902976	-1.3	born	2	9.57	127.74	1	pasoh
231933	12	1	3	0.06109996	0.000872668	0.060485	0.000614955	0.705	born	3	9.57	127.41	1	pasoh
231934	12	1	3	0.09605113	0.001094118	0.09742798	-0.001376845	-1.258	born	4	9.57	127.08	1	pasoh
231935	12	1	3	0.05982189	0.000809292	0.05889497	0.000926927	1.145	born	5	9.57	126.11	1	pasoh
231936	12	1	4	0.01555955	0.000429014	0.0157536	-0.00019405	-0.452	born	1	9.57	127.83	1	pasoh
231937	12	1	4	0.1170833	0.001299531	0.119445	-0.002361738	-1.817	born	2	9.57	127.74	1	pasoh
231938	12	1	4	0.05368205	0.000796595	0.05429443	-0.000612379	-0.769	born	3	9.57	127.41	1	pasoh
231939	12	1	4	0.08480476	0.001263392	0.08649473	-0.001689972	-1.338	born	4	9.57	127.08	1	pasoh
231940	12	1	4	0.04966118	0.000907854	0.05161847	-0.001957293	-2.156	born	5	9.57	126.11	1	pasoh
231941	12	10	1	0.02275119	0.000479383	0.02240975	0.000341433	0.712	born	1	9.57	236.93	1	pasoh
231942	12	10	1	0.1400113	0.001178586	0.1372152	0.002796099	2.372	born	2	9.57	236.93	1	pasoh
231943	12	10	1	0.06101056	0.000796356	0.06215532	-0.001144762	-1.437	born	3	9.57	236.93	1	pasoh
231944	12	10	1	0.09379005	0.001121209	0.09344421	0.000345832	0.308	born	4	9.57	236.92	1	pasoh
231945	12	10	1	0.05778866	0.000775348	0.05936747	-0.001578812	-2.036	born	5	9.57	236.91	1	pasoh
231946	12	10	2	0.02022063	0.000498306	0.02071977	-0.000499142	-1.002	born	1	9.57	236.93	1	pasoh
231947	12	10	2	0.1285201	0.001288763	0.1305858	-0.002065688	-1.603	born	2	9.57	236.93	1	pasoh
231948	12	10	2	0.05774135	0.000848438	0.0588438	-0.001102452	-1.299	born	3	9.57	236.93	1	pasoh
231949	12	10	2	0.08979539	0.001222286	0.08933184	0.000463554	0.379	born	4	9.57	236.92	1	pasoh
231950	12	10	2	0.05810061	0.000770783	0.05722501	0.000875604	1.136	born	5	9.57	236.91	1	pasoh
231951	12	10	3	0.02068472	0.000467	0.01999151	0.000693213	1.484	born	1	9.57	236.93	1	pasoh
231952	12	10	3	0.1290193	0.001358185	0.1293907	-0.000371402	-0.273	born	2	9.57	236.93	1	pasoh
231953	12	10	3	0.05925672	0.000859662	0.05910329	0.000153424	0.178	born	3	9.57	236.93	1	pasoh
231954	12	10	3	0.0903549	0.001191602	0.09076035	-0.00040545	-0.34	born	4	9.57	236.92	1	pasoh
231955	12	10	3	0.05632984	0.000878202	0.05784103	-0.001511194	-1.721	born	5	9.57	236.91	1	pasoh
231956	12	10	4	0.01933992	0.000403372	0.01987266	-0.000532745	-1.321	born	1	9.57	236.93	1	pasoh
231957	12	10	4	0.1343497	0.001358037	0.1347139	-0.000364211	-0.268	born	2	9.57	236.93	1	pasoh
231958	12	10	4	0.0635969	0.000795099	0.06150326	0.002093641	2.633	born	3	9.57	236.93	1	pasoh
231959	12	10	4	0.09552859	0.001228784	0.09593575	-0.000407156	-0.331	born	4	9.57	236.92	1	pasoh
231960	12	10	4	0.0627214	0.000905871	0.06050652	0.002214883	2.445	born	5	9.57	236.91	1	pasoh
231961	12	11	1	0.01643507	0.00040658	0.01704593	-0.000610859	-1.502	born	1	9.57	279.63	1	pasoh
231962	12	11	1	0.1240357	0.001240017	0.1201657	0.00386993	3.121	born	2	9.57	280.62	1	pasoh
231963	12	11	1	0.05592381	0.000886527	0.05615297	-0.000229162	-0.258	born	3	9.57	281.41	1	pasoh
231964	12	11	1	0.08607252	0.001133095	0.08545743	0.000615098	0.543	born	4	9.57	278.84	1	pasoh
231965	12	11	1	0.05401786	0.000942473	0.05491608	-0.000898219	-0.953	born	5	9.57	275.43	1	pasoh
231966	12	11	2	0.01804917	0.000467943	0.01800642	4.27E-05	0.091	born	1	9.57	279.63	1	pasoh
231967	12	11	2	0.1270198	0.001236115	0.1273921	-0.000372301	-0.301	born	2	9.57	280.62	1	pasoh
231968	12	11	2	0.06071028	0.000717563	0.0603866	0.000323682	0.451	born	3	9.57	281.41	1	pasoh
231969	12	11	2	0.09220281	0.001258772	0.09175499	0.000447822	0.356	born	4	9.57	278.84	1	pasoh
231970	12	11	2	0.05967392	0.000868312	0.05821188	0.00146204	1.684	born	5	9.57	275.43	1	pasoh
231971	12	11	3	0.01842549	0.000410565	0.01855251	-0.000127017	-0.309	born	1	9.57	279.63	1	pasoh
231972	12	11	3	0.127777	0.001227466	0.1289375	-0.001160475	-0.945	born	2	9.57	280.62	1	pasoh
231973	12	11	3	0.05971344	0.000913173	0.06105134	-0.001337905	-1.465	born	3	9.57	281.41	1	pasoh
231974	12	11	3	0.09090065	0.00121769	0.09166865	-0.000768004	-0.631	born	4	9.57	278.84	1	pasoh
231975	12	11	3	0.05876515	0.000910083	0.05825814	0.000507018	0.557	born	5	9.57	275.43	1	pasoh
231976	12	11	4	0.01780283	0.000474635	0.01710562	0.000697216	1.469	born	1	9.57	279.63	1	pasoh
231977	12	11	4	0.1214752	0.001267559	0.1238212	-0.002346025	-1.851	born	2	9.57	280.62	1	pasoh
231978	12	11	4	0.05972337	0.000876548	0.05848078	0.001242594	1.418	born	3	9.57	281.41	1	pasoh
231979	12	11	4	0.0872565	0.001035408	0.08755268	-0.000296182	-0.286	born	4	9.57	278.84	1	pasoh
231980	12	11	4	0.05326494	0.000890267	0.05434151	-0.001076568	-1.209	born	5	9.57	275.43	1	pasoh
231981	12	12	1	0.01922601	0.000486713	0.01879644	0.000429569	0.883	born	1	9.57	361.26	1	pasoh
231982	12	12	1	0.1316165	0.001460662	0.1270141	0.004602377	3.151	born	2	9.57	361.26	1	pasoh
231983	12	12	1	0.05941827	0.000934061	0.06077763	-0.001359356	-1.455	born	3	9.57	361.26	1	pasoh
231984	12	12	1	0.08659474	0.000962488	0.08597133	0.000623416	0.648	born	4	9.57	361.26	1	pasoh
231985	12	12	1	0.05987449	0.000869849	0.05939359	0.0004809	0.553	born	5	9.57	361.26	1	pasoh
231986	12	12	2	0.02032161	0.00055816	0.02033503	-1.34E-05	-0.024	born	1	9.57	361.26	1	pasoh
231987	12	12	2	0.133704	0.001385235	0.1344512	-0.000747236	-0.539	born	2	9.57	361.26	1	pasoh
231988	12	12	2	0.06472863	0.000950289	0.06513772	-0.000409089	-0.43	born	3	9.57	361.26	1	pasoh
231989	12	12	2	0.0926246	0.001114207	0.0911834	0.001441203	1.293	born	4	9.57	361.26	1	pasoh
231990	12	12	2	0.05987478	0.000857452	0.06098274	-0.00110796	-1.292	born	5	9.57	361.26	1	pasoh
231991	12	12	3	0.02113218	0.000518356	0.02058507	0.000547105	1.055	born	1	9.57	361.26	1	pasoh
231992	12	12	3	0.1327416	0.001377992	0.1335254	-0.000783754	-0.569	born	2	9.57	361.26	1	pasoh
231993	12	12	3	0.06579072	0.000810048	0.06372409	0.002066629	2.551	born	3	9.57	361.26	1	pasoh
231994	12	12	3	0.08674629	0.000988528	0.08810361	-0.00135732	-1.373	born	4	9.57	361.26	1	pasoh
231995	12	12	3	0.05881924	0.000965128	0.05861824	0.000200998	0.208	born	5	9.57	361.26	1	pasoh
231996	12	12	4	0.01598709	0.000459575	0.01694632	-0.000959239	-2.087	born	1	9.57	361.26	1	pasoh
231997	12	12	4	0.1153366	0.001049225	0.1184184	-0.003081837	-2.937	born	2	9.57	361.26	1	pasoh
231998	12	12	4	0.05833309	0.000777109	0.05862749	-0.000294406	-0.379	born	3	9.57	361.26	1	pasoh
231999	12	12	4	0.08284621	0.001028554	0.08355427	-0.000708058	-0.688	born	4	9.57	361.26	1	pasoh
232000	12	12	4	0.05524626	0.00084059	0.05482022	0.000426042	0.507	born	5	9.57	361.26	1	pasoh
232001	12	13	1	0.0188192	0.000503718	0.01859924	0.000219959	0.437	born	1	9.57	361.26	1	pasoh
232002	12	13	1	0.1302084	0.001303759	0.1268448	0.003363525	2.58	born	2	9.57	361.26	1	pasoh
232003	12	13	1	0.06026745	0.000795892	0.06089906	-0.00063161	-0.794	born	3	9.57	361.26	1	pasoh
232004	12	13	1	0.08942187	0.001095962	0.08724728	0.002174595	1.984	born	4	9.57	361.26	1	pasoh
232005	12	13	1	0.05937632	0.00087161	0.05845827	0.00091806	1.053	born	5	9.57	361.26	1	pasoh
232006	12	13	2	0.02010801	0.000461215	0.02027629	-0.000168275	-0.365	born	1	9.57	361.26	1	pasoh
232007	12	13	2	0.1346605	0.001401638	0.135806	-0.001145546	-0.817	born	2	9.57	361.26	1	pasoh
232008	12	13	2	0.06473828	0.000993987	0.06514414	-0.000405859	-0.408	born	3	9.57	361.26	1	pasoh
232009	12	13	2	0.09042902	0.001066833	0.09222412	-0.001795095	-1.683	born	4	9.57	361.26	1	pasoh
232010	12	13	2	0.06013025	0.000993381	0.0600439	8.63E-05	0.087	born	5	9.57	361.26	1	pasoh
232011	12	13	3	0.02060783	0.000534759	0.02047762	0.000130211	0.243	born	1	9.57	361.26	1	pasoh
232012	12	13	3	0.1331311	0.001406184	0.1346837	-0.001552642	-1.104	born	2	9.57	361.26	1	pasoh
232013	12	13	3	0.06440181	0.00091162	0.0629006	0.001501209	1.647	born	3	9.57	361.26	1	pasoh
232014	12	13	3	0.09044934	0.00114818	0.08976092	0.000688423	0.6	born	4	9.57	361.26	1	pasoh
232015	12	13	3	0.05874964	0.000846153	0.0576674	0.00108224	1.279	born	5	9.57	361.26	1	pasoh
232016	12	13	4	0.01657861	0.000423151	0.01676386	-0.000185246	-0.438	born	1	9.57	361.26	1	pasoh
232017	12	13	4	0.1187554	0.001283409	0.1194127	-0.000657254	-0.512	born	2	9.57	361.26	1	pasoh
232018	12	13	4	0.0567456	0.000889645	0.05721342	-0.00046782	-0.526	born	3	9.57	361.26	1	pasoh
232019	12	13	4	0.08315862	0.001273979	0.08422278	-0.001064157	-0.835	born	4	9.57	361.26	1	pasoh
232020	12	13	4	0.051628	0.000832558	0.05371368	-0.002085672	-2.505	born	5	9.57	361.26	1	pasoh
232021	12	14	1	0.02373651	0.000526644	0.023095	0.000641508	1.218	born	1	9.57	382.2	1	pasoh
232022	12	14	1	0.1497841	0.001349556	0.1465613	0.003222834	2.388	born	2	9.57	383.75	1	pasoh
232023	12	14	1	0.06769692	0.000914158	0.06659593	0.001100982	1.204	born	3	9.57	385.89	1	pasoh
232024	12	14	1	0.0921005	0.00102876	0.09038582	0.001714675	1.667	born	4	9.57	385.54	1	pasoh
232025	12	14	1	0.05961902	0.000923457	0.05972937	-0.000110355	-0.12	born	5	9.57	384.63	1	pasoh
232026	12	14	2	0.02357469	0.000534651	0.02398506	-0.000410368	-0.768	born	1	9.57	382.2	1	pasoh
232027	12	14	2	0.1499634	0.001410633	0.1519495	-0.001986097	-1.408	born	2	9.57	383.75	1	pasoh
232028	12	14	2	0.06803086	0.000983165	0.06789905	0.000131805	0.134	born	3	9.57	385.89	1	pasoh
232029	12	14	2	0.09216887	0.001044308	0.09142183	0.000747044	0.715	born	4	9.57	385.54	1	pasoh
232030	12	14	2	0.05822853	0.000874664	0.05878376	-0.000555229	-0.635	born	5	9.57	384.63	1	pasoh
232031	12	14	3	0.02319857	0.000528061	0.02356074	-0.000362175	-0.686	born	1	9.57	382.2	1	pasoh
232032	12	14	3	0.1431908	0.001319655	0.1453029	-0.002112047	-1.6	born	2	9.57	383.75	1	pasoh
232033	12	14	3	0.06542225	0.00088466	0.06498675	0.000435494	0.492	born	3	9.57	385.89	1	pasoh
232034	12	14	3	0.08636853	0.001130076	0.08738307	-0.001014539	-0.898	born	4	9.57	385.54	1	pasoh
232035	12	14	3	0.05665019	0.00081982	0.05681021	-0.000160021	-0.195	born	5	9.57	384.63	1	pasoh
232036	12	14	4	0.01895	0.0004456	0.01881516	0.000134839	0.303	born	1	9.57	382.2	1	pasoh
232037	12	14	4	0.1283636	0.00116526	0.1274927	0.000870917	0.747	born	2	9.57	383.75	1	pasoh
232038	12	14	4	0.05822504	0.000931509	0.05988812	-0.001663077	-1.785	born	3	9.57	385.89	1	pasoh
232039	12	14	4	0.08165248	0.001104367	0.0830962	-0.00144372	-1.307	born	4	9.57	385.54	1	pasoh
232040	12	14	4	0.0547339	0.000796265	0.05390842	0.000825477	1.037	born	5	9.57	384.63	1	pasoh
232041	12	2	1	0.0182574	0.000425105	0.01825641	9.91E-07	0.002	born	1	9.57	145.55	1	pasoh
232042	12	2	1	0.1310124	0.001417406	0.1279208	0.003091664	2.181	born	2	9.57	145.46	1	pasoh
232043	12	2	1	0.05664234	0.000816878	0.05762912	-0.000986778	-1.208	born	3	9.57	145.05	1	pasoh
232044	12	2	1	0.09507179	0.001104429	0.09168341	0.00338838	3.068	born	4	9.57	144.3	1	pasoh
232045	12	2	1	0.05835238	0.000848176	0.05873651	-0.000384134	-0.453	born	5	9.57	143.33	1	pasoh
232046	12	2	2	0.01819403	0.000405819	0.01761604	0.000577993	1.424	born	1	9.57	145.55	1	pasoh
232047	12	2	2	0.1246052	0.001340046	0.1255754	-0.000970252	-0.724	born	2	9.57	145.46	1	pasoh
232048	12	2	2	0.05681709	0.000918557	0.05793993	-0.001122832	-1.222	born	3	9.57	145.05	1	pasoh
232049	12	2	2	0.09257999	0.001255486	0.09308914	-0.000509154	-0.406	born	4	9.57	144.3	1	pasoh
232050	12	2	2	0.0613705	0.001018842	0.05983866	0.001531834	1.504	born	5	9.57	143.33	1	pasoh
232051	12	2	3	0.01687164	0.000474723	0.01752909	-0.000657455	-1.385	born	1	9.57	145.55	1	pasoh
232052	12	2	3	0.1277074	0.001466062	0.1274176	0.000289839	0.198	born	2	9.57	145.46	1	pasoh
232053	12	2	3	0.06013023	0.000925769	0.05876634	0.001363892	1.473	born	3	9.57	145.05	1	pasoh
232054	12	2	3	0.09315003	0.001102362	0.09405415	-0.000904123	-0.82	born	4	9.57	144.3	1	pasoh
232055	12	2	3	0.05910391	0.000933021	0.05982632	-0.000722409	-0.774	born	5	9.57	143.33	1	pasoh
232056	12	2	4	0.01833889	0.000434461	0.01825997	7.89E-05	0.182	born	1	9.57	145.55	1	pasoh
232057	12	2	4	0.1212489	0.001339469	0.1236636	-0.00241472	-1.803	born	2	9.57	145.46	1	pasoh
232058	12	2	4	0.05608099	0.000817039	0.05533801	0.000742982	0.909	born	3	9.57	145.05	1	pasoh
232059	12	2	4	0.08456133	0.001002287	0.08654098	-0.001979642	-1.975	born	4	9.57	144.3	1	pasoh
232060	12	2	4	0.05257246	0.000952426	0.05298969	-0.000417227	-0.438	born	5	9.57	143.33	1	pasoh
232061	12	3	1	0.02060121	0.000468707	0.02143932	-0.000838113	-1.788	born	1	9.57	186.72	1	pasoh
232062	12	3	1	0.1299685	0.001382402	0.1265013	0.003467214	2.508	born	2	9.57	186.59	1	pasoh
232063	12	3	1	0.05476191	0.000775465	0.05701315	-0.002251244	-2.903	born	3	9.57	186.11	1	pasoh
232064	12	3	1	0.08981367	0.001175196	0.09136289	-0.001549224	-1.318	born	4	9.57	184.98	1	pasoh
232065	12	3	1	0.05982689	0.000974643	0.06180367	-0.001976778	-2.028	born	5	9.57	183.03	1	pasoh
232066	12	3	2	0.02175298	0.000447605	0.02126929	0.000483695	1.081	born	1	9.57	186.72	1	pasoh
232067	12	3	2	0.1247744	0.001295905	0.12483	-5.55E-05	-0.043	born	2	9.57	186.59	1	pasoh
232068	12	3	2	0.05581454	0.000893884	0.05763119	-0.001816645	-2.032	born	3	9.57	186.11	1	pasoh
232069	12	3	2	0.09281193	0.001241157	0.09085326	0.001958664	1.578	born	4	9.57	184.98	1	pasoh
232070	12	3	2	0.06378968	0.000973228	0.06117821	0.002611468	2.683	born	5	9.57	183.03	1	pasoh
232071	12	3	3	0.02117363	0.000554804	0.02103778	0.000135843	0.245	born	1	9.57	186.72	1	pasoh
232072	12	3	3	0.1246186	0.001544256	0.1250867	-0.000468086	-0.303	born	2	9.57	186.59	1	pasoh
232073	12	3	3	0.05970277	0.000839548	0.05932826	0.000374506	0.446	born	3	9.57	186.11	1	pasoh
232074	12	3	3	0.09365978	0.001279914	0.09300476	0.000655017	0.512	born	4	9.57	184.98	1	pasoh
232075	12	3	3	0.06306235	0.000928909	0.06206816	0.000994192	1.07	born	5	9.57	183.03	1	pasoh
232076	12	3	4	0.02356111	0.000520006	0.02334393	0.000217172	0.418	born	1	9.57	186.72	1	pasoh
232077	12	3	4	0.1398916	0.001402626	0.1428372	-0.002945633	-2.1	born	2	9.57	186.59	1	pasoh
232078	12	3	4	0.07060345	0.000895045	0.06690732	0.003696138	4.13	born	3	9.57	186.11	1	pasoh
232079	12	3	4	0.1073006	0.001134699	0.108353	-0.00105245	-0.928	born	4	9.57	184.98	1	pasoh
232080	12	3	4	0.07256215	0.001014537	0.07420811	-0.001645966	-1.622	born	5	9.57	183.03	1	pasoh
232081	12	4	1	0.02172882	0.000447565	0.02242673	-0.000697911	-1.559	born	1	9.57	210.65	1	pasoh
232082	12	4	1	0.1510838	0.00126908	0.1459225	0.005161235	4.067	born	2	9.57	210.55	1	pasoh
232083	12	4	1	0.06290071	0.000863795	0.06487399	-0.001973287	-2.284	born	3	9.57	210.27	1	pasoh
232084	12	4	1	0.1016131	0.001222524	0.09975481	0.001858284	1.52	born	4	9.57	209.52	1	pasoh
232085	12	4	1	0.06292605	0.001000362	0.06335427	-0.000428216	-0.428	born	5	9.57	208.23	1	pasoh
232086	12	4	2	0.02087723	0.000413446	0.02100337	-0.000126133	-0.305	born	1	9.57	210.65	1	pasoh
232087	12	4	2	0.1346772	0.001328291	0.1355592	-0.000882044	-0.664	born	2	9.57	210.55	1	pasoh
232088	12	4	2	0.06001204	0.000837819	0.06071483	-0.000702791	-0.839	born	3	9.57	210.27	1	pasoh
232089	12	4	2	0.09452938	0.001332801	0.09375839	0.000770985	0.578	born	4	9.57	209.52	1	pasoh
232090	12	4	2	0.05998999	0.000927956	0.06090038	-0.000910388	-0.981	born	5	9.57	208.23	1	pasoh
232091	12	4	3	0.0204291	0.000445639	0.02015524	0.000273858	0.615	born	1	9.57	210.65	1	pasoh
232092	12	4	3	0.132199	0.001580902	0.1315336	0.00066539	0.421	born	2	9.57	210.55	1	pasoh
232093	12	4	3	0.06005644	0.000784556	0.05980156	0.000254877	0.325	born	3	9.57	210.27	1	pasoh
232094	12	4	3	0.09011645	0.001187983	0.09207947	-0.00196302	-1.652	born	4	9.57	209.52	1	pasoh
232095	12	4	3	0.06123043	0.00101521	0.05985024	0.001380189	1.36	born	5	9.57	208.23	1	pasoh
232096	12	4	4	0.02071979	0.000407256	0.02016962	0.000550176	1.351	born	1	9.57	210.65	1	pasoh
232097	12	4	4	0.1262373	0.001378595	0.1311867	-0.00494944	-3.59	born	2	9.57	210.55	1	pasoh
232098	12	4	4	0.06364573	0.000796631	0.06122107	0.002424662	3.044	born	3	9.57	210.27	1	pasoh
232099	12	4	4	0.09278113	0.00119498	0.09344349	-0.00066236	-0.554	born	4	9.57	209.52	1	pasoh
232100	12	4	4	0.05999357	0.000846528	0.06003234	-3.88E-05	-0.046	born	5	9.57	208.23	1	pasoh
232101	12	5	1	0.0174131	0.000378226	0.01749587	-8.28E-05	-0.219	born	1	9.57	228.94	1	pasoh
232102	12	5	1	0.1179332	0.001057252	0.1151656	0.00276754	2.618	born	2	9.57	228.91	1	pasoh
232103	12	5	1	0.05144853	0.000742982	0.05324811	-0.001799583	-2.422	born	3	9.57	228.75	1	pasoh
232104	12	5	1	0.07627414	0.001230264	0.07505511	0.001219031	0.991	born	4	9.57	228.25	1	pasoh
232105	12	5	1	0.04635804	0.000870816	0.0475908	-0.001232762	-1.416	born	5	9.57	227.49	1	pasoh
232106	12	5	2	0.01777806	0.000385266	0.01758524	0.00019282	0.5	born	1	9.57	228.94	1	pasoh
232107	12	5	2	0.1198046	0.001193848	0.1176973	0.002107322	1.765	born	2	9.57	228.91	1	pasoh
232108	12	5	2	0.0533669	0.000858952	0.05436476	-0.000997869	-1.162	born	3	9.57	228.75	1	pasoh
232109	12	5	2	0.07886551	0.001262381	0.07761337	0.001252135	0.992	born	4	9.57	228.25	1	pasoh
232110	12	5	2	0.0512199	0.000995572	0.050128	0.001091906	1.097	born	5	9.57	227.49	1	pasoh
232111	12	5	3	0.01852206	0.000426763	0.01828606	0.000235999	0.553	born	1	9.57	228.94	1	pasoh
232112	12	5	3	0.1227412	0.001271967	0.1237049	-0.00096369	-0.758	born	2	9.57	228.91	1	pasoh
232113	12	5	3	0.05921888	0.000957253	0.05830334	0.00091554	0.956	born	3	9.57	228.75	1	pasoh
232114	12	5	3	0.08380764	0.001280583	0.08388116	-7.35E-05	-0.057	born	4	9.57	228.25	1	pasoh
232115	12	5	3	0.05431594	0.000837443	0.0543867	-7.08E-05	-0.085	born	5	9.57	227.49	1	pasoh
232116	12	5	4	0.01989028	0.000428577	0.02023572	-0.000345443	-0.806	born	1	9.57	228.94	1	pasoh
232117	12	5	4	0.1345424	0.001226869	0.1384629	-0.003920515	-3.196	born	2	9.57	228.91	1	pasoh
232118	12	5	4	0.0678052	0.0007615	0.06592473	0.00188047	2.469	born	3	9.57	228.75	1	pasoh
232119	12	5	4	0.0931395	0.001255838	0.09553775	-0.002398254	-1.91	born	4	9.57	228.25	1	pasoh
232120	12	5	4	0.0615096	0.000747989	0.06130399	0.000205616	0.275	born	5	9.57	227.49	1	pasoh
232121	12	6	1	0.02094334	0.000526278	0.02233054	-0.001387205	-2.636	born	1	9.57	236.93	1	pasoh
232122	12	6	1	0.1372674	0.001168922	0.1372142	5.33E-05	0.046	born	2	9.57	236.93	1	pasoh
232123	12	6	1	0.0606819	0.000844885	0.0628648	-0.002182895	-2.584	born	3	9.57	236.93	1	pasoh
232124	12	6	1	0.09209471	0.001165187	0.09302388	-0.000929171	-0.797	born	4	9.57	236.92	1	pasoh
232125	12	6	1	0.05858974	0.000859245	0.05869884	-0.000109107	-0.127	born	5	9.57	236.9	1	pasoh
232126	12	6	2	0.02156485	0.000467634	0.02087192	0.000692922	1.482	born	1	9.57	236.93	1	pasoh
232127	12	6	2	0.1323038	0.001179171	0.1305884	0.001715481	1.455	born	2	9.57	236.93	1	pasoh
232128	12	6	2	0.05918485	0.000851863	0.05960624	-0.000421386	-0.495	born	3	9.57	236.93	1	pasoh
232129	12	6	2	0.08858813	0.001080151	0.08815434	0.000433791	0.402	born	4	9.57	236.92	1	pasoh
232130	12	6	2	0.05709241	0.001027417	0.0562428	0.000849613	0.827	born	5	9.57	236.9	1	pasoh
232131	12	6	3	0.02031211	0.000525327	0.02022295	8.92E-05	0.17	born	1	9.57	236.93	1	pasoh
232132	12	6	3	0.1286994	0.001291153	0.1295169	-0.000817513	-0.633	born	2	9.57	236.93	1	pasoh
232133	12	6	3	0.060575	0.000811882	0.05970761	0.000867389	1.068	born	3	9.57	236.93	1	pasoh
232134	12	6	3	0.08992302	0.001110736	0.08905414	0.000868879	0.782	born	4	9.57	236.92	1	pasoh
232135	12	6	3	0.05574477	0.000842452	0.05657967	-0.000834907	-0.991	born	5	9.57	236.9	1	pasoh
232136	12	6	4	0.02072545	0.000421051	0.0201184	0.000607056	1.442	born	1	9.57	236.93	1	pasoh
232137	12	6	4	0.1337942	0.001277807	0.1347439	-0.000949669	-0.743	born	2	9.57	236.93	1	pasoh
232138	12	6	4	0.06414879	0.000807856	0.06241308	0.001735711	2.149	born	3	9.57	236.93	1	pasoh
232139	12	6	4	0.09377643	0.001075113	0.09414681	-0.00037038	-0.345	born	4	9.57	236.92	1	pasoh
232140	12	6	4	0.05945324	0.00083216	0.05935944	9.38E-05	0.113	born	5	9.57	236.9	1	pasoh
232141	12	7	1	0.02206727	0.000407948	0.02195915	0.000108118	0.265	born	1	9.57	236.93	1	pasoh
232142	12	7	1	0.1405923	0.001349698	0.1374936	0.00309864	2.296	born	2	9.57	236.93	1	pasoh
232143	12	7	1	0.06054385	0.000827123	0.06189347	-0.001349619	-1.632	born	3	9.57	236.93	1	pasoh
232144	12	7	1	0.09301277	0.001224624	0.0936288	-0.000616031	-0.503	born	4	9.57	236.92	1	pasoh
232145	12	7	1	0.05748585	0.000883763	0.0590785	-0.001592657	-1.802	born	5	9.57	236.91	1	pasoh
232146	12	7	2	0.02061864	0.000485185	0.02072324	-0.000104599	-0.216	born	1	9.57	236.93	1	pasoh
232147	12	7	2	0.1278112	0.001300276	0.1300617	-0.002250455	-1.731	born	2	9.57	236.93	1	pasoh
232148	12	7	2	0.05958363	0.000856196	0.05888996	0.000693666	0.81	born	3	9.57	236.93	1	pasoh
232149	12	7	2	0.09062119	0.001309132	0.08858483	0.002036354	1.555	born	4	9.57	236.92	1	pasoh
232150	12	7	2	0.05895834	0.000957154	0.05701438	0.001943953	2.031	born	5	9.57	236.91	1	pasoh
232151	12	7	3	0.0200586	0.000461197	0.02028997	-0.000231372	-0.502	born	1	9.57	236.93	1	pasoh
232152	12	7	3	0.1295511	0.001338846	0.1286974	0.000853604	0.638	born	2	9.57	236.93	1	pasoh
232153	12	7	3	0.05974118	0.000895046	0.05945143	0.000289754	0.324	born	3	9.57	236.93	1	pasoh
232154	12	7	3	0.09031377	0.001259352	0.08950053	0.000813237	0.646	born	4	9.57	236.92	1	pasoh
232155	12	7	3	0.05734302	0.000864799	0.05736903	-2.60E-05	-0.03	born	5	9.57	236.91	1	pasoh
232156	12	7	4	0.02041901	0.00044717	0.02019253	0.000226478	0.506	born	1	9.57	236.93	1	pasoh
232157	12	7	4	0.1322558	0.001260493	0.13397	-0.001714217	-1.36	born	2	9.57	236.93	1	pasoh
232158	12	7	4	0.06299745	0.000779419	0.06262994	0.000367514	0.472	born	3	9.57	236.93	1	pasoh
232159	12	7	4	0.09244175	0.001256926	0.09467263	-0.002230881	-1.775	born	4	9.57	236.92	1	pasoh
232160	12	7	4	0.05970437	0.000860304	0.06002886	-0.000324489	-0.377	born	5	9.57	236.91	1	pasoh
232161	12	8	1	0.02197521	0.000475685	0.02217984	-0.000204624	-0.43	born	1	9.57	236.93	1	pasoh
232162	12	8	1	0.1397761	0.001360717	0.1379809	0.001795198	1.319	born	2	9.57	236.93	1	pasoh
232163	12	8	1	0.06120039	0.000770205	0.06196616	-0.000765768	-0.994	born	3	9.57	236.93	1	pasoh
232164	12	8	1	0.09194501	0.00097936	0.09273751	-0.0007925	-0.809	born	4	9.57	236.92	1	pasoh
232165	12	8	1	0.05904922	0.000881177	0.05883629	0.000212932	0.242	born	5	9.57	236.91	1	pasoh
232166	12	8	2	0.02101903	0.000507429	0.02079354	0.000225496	0.444	born	1	9.57	236.93	1	pasoh
232167	12	8	2	0.1320782	0.001221115	0.1312244	0.000853789	0.699	born	2	9.57	236.93	1	pasoh
232168	12	8	2	0.05873749	0.000823758	0.05899105	-0.000253566	-0.308	born	3	9.57	236.93	1	pasoh
232169	12	8	2	0.09000882	0.001152369	0.08837745	0.001631367	1.416	born	4	9.57	236.92	1	pasoh
232170	12	8	2	0.05903207	0.000800405	0.0565282	0.002503872	3.128	born	5	9.57	236.91	1	pasoh
232171	12	8	3	0.01972584	0.000531674	0.02003161	-0.000305767	-0.575	born	1	9.57	236.93	1	pasoh
232172	12	8	3	0.1310268	0.001221223	0.1299781	0.001048714	0.859	born	2	9.57	236.93	1	pasoh
232173	12	8	3	0.05847281	0.000834519	0.05902338	-0.000550573	-0.66	born	3	9.57	236.93	1	pasoh
232174	12	8	3	0.08935197	0.00115397	0.08891114	0.000440826	0.382	born	4	9.57	236.92	1	pasoh
232175	12	8	3	0.05458385	0.000863274	0.05699105	-0.002407197	-2.788	born	5	9.57	236.91	1	pasoh
232176	12	8	4	0.02054791	0.000489716	0.02026258	0.00028533	0.583	born	1	9.57	236.93	1	pasoh
232177	12	8	4	0.1323387	0.001175882	0.1360336	-0.003694882	-3.142	born	2	9.57	236.93	1	pasoh
232178	12	8	4	0.0631398	0.0009385	0.06156969	0.001570114	1.673	born	3	9.57	236.93	1	pasoh
232179	12	8	4	0.09292383	0.001107724	0.09421019	-0.00128636	-1.161	born	4	9.57	236.92	1	pasoh
232180	12	8	4	0.05909107	0.0009014	0.05939642	-0.000305355	-0.339	born	5	9.57	236.91	1	pasoh
232181	12	9	1	0.02196199	0.000489071	0.02232246	-0.000360472	-0.737	born	1	9.57	236.93	1	pasoh
232182	12	9	1	0.1401879	0.001239059	0.1368805	0.003307443	2.669	born	2	9.57	236.93	1	pasoh
232183	12	9	1	0.05988803	0.000737955	0.06096538	-0.001077352	-1.46	born	3	9.57	236.93	1	pasoh
232184	12	9	1	0.09371976	0.001259205	0.09355228	0.000167477	0.133	born	4	9.57	236.92	1	pasoh
232185	12	9	1	0.05818733	0.001026783	0.05892978	-0.00074245	-0.723	born	5	9.57	236.91	1	pasoh
232186	12	9	2	0.02060713	0.000459725	0.0205114	9.57E-05	0.208	born	1	9.57	236.93	1	pasoh
232187	12	9	2	0.1294752	0.001402001	0.1297231	-0.000247968	-0.177	born	2	9.57	236.93	1	pasoh
232188	12	9	2	0.05921492	0.000693674	0.05823543	0.000979486	1.412	born	3	9.57	236.93	1	pasoh
232189	12	9	2	0.08851632	0.001260551	0.08894483	-0.000428512	-0.34	born	4	9.57	236.92	1	pasoh
232190	12	9	2	0.05873509	0.000985025	0.05683908	0.001896016	1.925	born	5	9.57	236.91	1	pasoh
232191	12	9	3	0.020139	0.000437401	0.01974392	0.000395084	0.903	born	1	9.57	236.93	1	pasoh
232192	12	9	3	0.1284899	0.001356163	0.1289306	-0.000440638	-0.325	born	2	9.57	236.93	1	pasoh
232193	12	9	3	0.05693736	0.000867599	0.05846865	-0.001531288	-1.765	born	3	9.57	236.93	1	pasoh
232194	12	9	3	0.08901826	0.00131804	0.08971511	-0.000696852	-0.529	born	4	9.57	236.92	1	pasoh
232195	12	9	3	0.05681987	0.000952341	0.05732666	-0.000506789	-0.532	born	5	9.57	236.91	1	pasoh
232196	12	9	4	0.01978412	0.000470888	0.01991556	-0.000131444	-0.279	born	1	9.57	236.93	1	pasoh
232197	12	9	4	0.1324244	0.001277783	0.1350608	-0.002636377	-2.063	born	2	9.57	236.93	1	pasoh
232198	12	9	4	0.06258702	0.000842458	0.06096227	0.001624749	1.929	born	3	9.57	236.93	1	pasoh
232199	12	9	4	0.09520573	0.001188863	0.09423826	0.00096747	0.814	born	4	9.57	236.92	1	pasoh
232200	12	9	4	0.05934517	0.000998289	0.05999258	-0.000647415	-0.649	born	5	9.57	236.91	1	pasoh
232201	13	0	1	0.02560266	0.000563473	0.02395368	0.001648979	2.926	born	1	9.97	37.86	1	pasoh
232202	13	0	1	0.1476763	0.001351856	0.1391589	0.008517392	6.301	born	2	9.97	38.22	1	pasoh
232203	13	0	1	0.05994949	0.00081424	0.05822999	0.001719495	2.112	born	3	9.97	37.92	1	pasoh
232204	13	0	1	0.09432857	0.001162852	0.0886988	0.00562976	4.841	born	4	9.97	38.08	1	pasoh
232205	13	0	1	0.0577362	0.000952059	0.05679145	0.000944744	0.992	born	5	9.97	36.55	1	pasoh
232206	13	0	2	0.0230326	0.000550382	0.02274792	0.000284677	0.517	born	1	9.97	37.86	1	pasoh
232207	13	0	2	0.1362967	0.001368606	0.1328129	0.003483732	2.545	born	2	9.97	38.22	1	pasoh
232208	13	0	2	0.05984588	0.000788255	0.05962532	0.000220555	0.28	born	3	9.97	37.92	1	pasoh
232209	13	0	2	0.09205847	0.001161457	0.09199858	5.99E-05	0.052	born	4	9.97	38.08	1	pasoh
232210	13	0	2	0.05890489	0.000970321	0.05844601	0.000458882	0.473	born	5	9.97	36.55	1	pasoh
232211	13	0	3	0.02121375	0.000531217	0.02179366	-0.000579908	-1.092	born	1	9.97	37.86	1	pasoh
232212	13	0	3	0.1251083	0.001467988	0.1273062	-0.002197841	-1.497	born	2	9.97	38.22	1	pasoh
232213	13	0	3	0.05839139	0.000870891	0.05738225	0.001009134	1.159	born	3	9.97	37.92	1	pasoh
232214	13	0	3	0.0897105	0.001284627	0.09087839	-0.001167892	-0.909	born	4	9.97	38.08	1	pasoh
232215	13	0	3	0.05799135	0.000888942	0.05787923	0.00011212	0.126	born	5	9.97	36.55	1	pasoh
232216	13	0	4	0.01991587	0.000623773	0.02127496	-0.001359085	-2.179	born	1	9.97	37.86	1	pasoh
232217	13	0	4	0.1093719	0.001301995	0.1191663	-0.009794438	-7.523	born	2	9.97	38.22	1	pasoh
232218	13	0	4	0.05060938	0.000835019	0.05355397	-0.002944581	-3.526	born	3	9.97	37.92	1	pasoh
232219	13	0	4	0.08095762	0.000977667	0.08548434	-0.00452672	-4.63	born	4	9.97	38.08	1	pasoh
232220	13	0	4	0.05628933	0.000974713	0.05780514	-0.001515809	-1.555	born	5	9.97	36.55	1	pasoh
232221	13	1	1	0.01708076	0.000492485	0.01726252	-0.000181761	-0.369	born	1	9.97	127.83	1	pasoh
232222	13	1	1	0.1295763	0.001424861	0.1253307	0.00424556	2.98	born	2	9.97	127.74	1	pasoh
232223	13	1	1	0.05542309	0.00088985	0.05547511	-5.20E-05	-0.058	born	3	9.97	127.41	1	pasoh
232224	13	1	1	0.09133657	0.001238171	0.08816343	0.003173139	2.563	born	4	9.97	127.08	1	pasoh
232225	13	1	1	0.05382183	0.000904925	0.05299865	0.000823176	0.91	born	5	9.97	126.11	1	pasoh
232226	13	1	2	0.01793227	0.000419683	0.01736978	0.000562496	1.34	born	1	9.97	127.83	1	pasoh
232227	13	1	2	0.1321734	0.001593328	0.130022	0.002151413	1.35	born	2	9.97	127.74	1	pasoh
232228	13	1	2	0.05849674	0.000943479	0.05886161	-0.000364869	-0.387	born	3	9.97	127.41	1	pasoh
232229	13	1	2	0.09828782	0.001202062	0.09735677	0.000931051	0.775	born	4	9.97	127.08	1	pasoh
232230	13	1	2	0.05845238	0.000956799	0.05839555	5.68E-05	0.059	born	5	9.97	126.11	1	pasoh
232231	13	1	3	0.01690947	0.000500922	0.01726769	-0.000358213	-0.715	born	1	9.97	127.83	1	pasoh
232232	13	1	3	0.1278363	0.0013469	0.1312754	-0.003439109	-2.553	born	2	9.97	127.74	1	pasoh
232233	13	1	3	0.06092535	0.00087318	0.06005838	0.000866967	0.993	born	3	9.97	127.41	1	pasoh
232234	13	1	3	0.09617021	0.001337121	0.09886549	-0.002695274	-2.016	born	4	9.97	127.08	1	pasoh
232235	13	1	3	0.05970364	0.000979978	0.05951441	0.000189226	0.193	born	5	9.97	126.11	1	pasoh
232236	13	1	4	0.01605321	0.000416479	0.01607587	-2.27E-05	-0.054	born	1	9.97	127.83	1	pasoh
232237	13	1	4	0.1183378	0.001398474	0.1212939	-0.002956058	-2.114	born	2	9.97	127.74	1	pasoh
232238	13	1	4	0.05389476	0.000834151	0.0543472	-0.000452439	-0.542	born	3	9.97	127.41	1	pasoh
232239	13	1	4	0.08640998	0.001193195	0.08781972	-0.001409737	-1.181	born	4	9.97	127.08	1	pasoh
232240	13	1	4	0.04991744	0.00087421	0.0509779	-0.001060465	-1.213	born	5	9.97	126.11	1	pasoh
232241	13	10	1	0.02165963	0.000443464	0.02237537	-0.000715747	-1.614	born	1	9.97	236.93	1	pasoh
232242	13	10	1	0.1424823	0.001166265	0.1396355	0.002846804	2.441	born	2	9.97	236.93	1	pasoh
232243	13	10	1	0.06170377	0.000751967	0.0629348	-0.001231036	-1.637	born	3	9.97	236.93	1	pasoh
232244	13	10	1	0.09284398	0.001191562	0.09384879	-0.001004815	-0.843	born	4	9.97	236.92	1	pasoh
232245	13	10	1	0.05902905	0.000900922	0.05908397	-5.49E-05	-0.061	born	5	9.97	236.91	1	pasoh
232246	13	10	2	0.02064385	0.000466558	0.02098313	-0.000339275	-0.727	born	1	9.97	236.93	1	pasoh
232247	13	10	2	0.134616	0.001234397	0.1332263	0.001389699	1.126	born	2	9.97	236.93	1	pasoh
232248	13	10	2	0.05878334	0.000816557	0.05929426	-0.000510922	-0.626	born	3	9.97	236.93	1	pasoh
232249	13	10	2	0.09103794	0.000965204	0.08935244	0.001685504	1.746	born	4	9.97	236.92	1	pasoh
232250	13	10	2	0.05697009	0.00100851	0.05651959	0.000450498	0.447	born	5	9.97	236.91	1	pasoh
232251	13	10	3	0.02062236	0.000468366	0.02017754	0.000444817	0.95	born	1	9.97	236.93	1	pasoh
232252	13	10	3	0.1304212	0.001163369	0.1319561	-0.001534837	-1.319	born	2	9.97	236.93	1	pasoh
232253	13	10	3	0.06030072	0.000908718	0.05961594	0.000684785	0.754	born	3	9.97	236.93	1	pasoh
232254	13	10	3	0.09000974	0.001142907	0.09039349	-0.000383745	-0.336	born	4	9.97	236.92	1	pasoh
232255	13	10	3	0.05656993	0.000976944	0.0570018	-0.00043187	-0.442	born	5	9.97	236.91	1	pasoh
232256	13	10	4	0.02112138	0.000437708	0.0205118	0.000609578	1.393	born	1	9.97	236.93	1	pasoh
232257	13	10	4	0.1350868	0.001104161	0.1377883	-0.002701493	-2.447	born	2	9.97	236.93	1	pasoh
232258	13	10	4	0.06287812	0.000845499	0.0618196	0.001058527	1.252	born	3	9.97	236.93	1	pasoh
232259	13	10	4	0.09473444	0.001079294	0.09503153	-0.000297093	-0.275	born	4	9.97	236.92	1	pasoh
232260	13	10	4	0.06004067	0.000914459	0.0600075	3.32E-05	0.036	born	5	9.97	236.91	1	pasoh
232261	13	11	1	0.01657489	0.000432817	0.01734296	-0.000768066	-1.775	born	1	9.97	279.63	1	pasoh
232262	13	11	1	0.1269801	0.001322156	0.1229552	0.004024959	3.044	born	2	9.97	280.62	1	pasoh
232263	13	11	1	0.05749492	0.000795886	0.05712103	0.000373884	0.47	born	3	9.97	281.41	1	pasoh
232264	13	11	1	0.08701387	0.001129076	0.08518155	0.001832323	1.623	born	4	9.97	278.84	1	pasoh
232265	13	11	1	0.0547148	0.001041229	0.05525155	-0.000536748	-0.515	born	5	9.97	275.43	1	pasoh
232266	13	11	2	0.01805897	0.000513613	0.01818157	-0.000122601	-0.239	born	1	9.97	279.63	1	pasoh
232267	13	11	2	0.1291065	0.001372661	0.1293088	-0.000202232	-0.147	born	2	9.97	280.62	1	pasoh
232268	13	11	2	0.05991332	0.000863468	0.06138559	-0.001472271	-1.705	born	3	9.97	281.41	1	pasoh
232269	13	11	2	0.09212725	0.001155293	0.09142405	0.000703208	0.609	born	4	9.97	278.84	1	pasoh
232270	13	11	2	0.05934601	0.001010577	0.05825191	0.001094098	1.083	born	5	9.97	275.43	1	pasoh
232271	13	11	3	0.01947527	0.000475244	0.01850951	0.000965754	2.032	born	1	9.97	279.63	1	pasoh
232272	13	11	3	0.1303729	0.00112975	0.1312631	-0.000890151	-0.788	born	2	9.97	280.62	1	pasoh
232273	13	11	3	0.06230494	0.00084024	0.06181838	0.000486558	0.579	born	3	9.97	281.41	1	pasoh
232274	13	11	3	0.09212099	0.001198643	0.09189945	0.000221536	0.185	born	4	9.97	278.84	1	pasoh
232275	13	11	3	0.05871767	0.001077542	0.05819688	0.000520792	0.483	born	5	9.97	275.43	1	pasoh
232276	13	11	4	0.01703065	0.000505788	0.01709887	-6.82E-05	-0.135	born	1	9.97	279.63	1	pasoh
232277	13	11	4	0.1227332	0.001393689	0.1256605	-0.002927263	-2.1	born	2	9.97	280.62	1	pasoh
232278	13	11	4	0.05986599	0.000662455	0.05925098	0.000615004	0.928	born	3	9.97	281.41	1	pasoh
232279	13	11	4	0.08548239	0.001152419	0.08823842	-0.002756034	-2.392	born	4	9.97	278.84	1	pasoh
232280	13	11	4	0.05333727	0.000847928	0.05440867	-0.0010714	-1.264	born	5	9.97	275.43	1	pasoh
232281	13	12	1	0.01817405	0.000467279	0.01871415	-0.000540102	-1.156	born	1	9.97	361.26	1	pasoh
232282	13	12	1	0.1297438	0.001126548	0.127431	0.002312832	2.053	born	2	9.97	361.26	1	pasoh
232283	13	12	1	0.06076192	0.000716517	0.06107381	-0.000311891	-0.435	born	3	9.97	361.26	1	pasoh
232284	13	12	1	0.08892505	0.001148442	0.089586	-0.000660951	-0.576	born	4	9.97	361.26	1	pasoh
232285	13	12	1	0.05858037	0.000757541	0.05858324	-2.87E-06	-0.004	born	5	9.97	361.26	1	pasoh
232286	13	12	2	0.0198375	0.000513945	0.02027906	-0.000441562	-0.859	born	1	9.97	361.26	1	pasoh
232287	13	12	2	0.1355759	0.001373503	0.1358191	-0.000243235	-0.177	born	2	9.97	361.26	1	pasoh
232288	13	12	2	0.06332378	0.00095785	0.0651936	-0.001869815	-1.952	born	3	9.97	361.26	1	pasoh
232289	13	12	2	0.09531954	0.001224156	0.0946559	0.000663637	0.542	born	4	9.97	361.26	1	pasoh
232290	13	12	2	0.06054991	0.00091915	0.06067734	-0.000127431	-0.139	born	5	9.97	361.26	1	pasoh
232291	13	12	3	0.02073733	0.000462542	0.0206132	0.000124124	0.268	born	1	9.97	361.26	1	pasoh
232292	13	12	3	0.1334828	0.001250008	0.1350189	-0.001536168	-1.229	born	2	9.97	361.26	1	pasoh
232293	13	12	3	0.06392799	0.000773471	0.06312149	0.000806501	1.043	born	3	9.97	361.26	1	pasoh
232294	13	12	3	0.09227385	0.001088422	0.09088167	0.001392175	1.279	born	4	9.97	361.26	1	pasoh
232295	13	12	3	0.0597259	0.000893821	0.05878535	0.000940549	1.052	born	5	9.97	361.26	1	pasoh
232296	13	12	4	0.01728984	0.000408261	0.01642952	0.000860326	2.107	born	1	9.97	361.26	1	pasoh
232297	13	12	4	0.1189138	0.001206041	0.1194513	-0.000537424	-0.446	born	2	9.97	361.26	1	pasoh
232298	13	12	4	0.05971702	0.000721206	0.05834099	0.001376034	1.908	born	3	9.97	361.26	1	pasoh
232299	13	12	4	0.0834555	0.001053142	0.08484848	-0.001392978	-1.323	born	4	9.97	361.26	1	pasoh
232300	13	12	4	0.05399743	0.000861834	0.05480889	-0.000811454	-0.942	born	5	9.97	361.26	1	pasoh
232301	13	13	1	0.01833892	0.000486736	0.01854467	-0.000205746	-0.423	born	1	9.97	361.26	1	pasoh
232302	13	13	1	0.1317307	0.001380346	0.1289081	0.002822558	2.045	born	2	9.97	361.26	1	pasoh
232303	13	13	1	0.06090126	0.000768229	0.06197023	-0.001068977	-1.391	born	3	9.97	361.26	1	pasoh
232304	13	13	1	0.08792901	0.001087254	0.08796125	-3.22E-05	-0.03	born	4	9.97	361.26	1	pasoh
232305	13	13	1	0.05833056	0.000798341	0.05857874	-0.000248188	-0.311	born	5	9.97	361.26	1	pasoh
232306	13	13	2	0.02021474	0.000530209	0.02008322	0.00013152	0.248	born	1	9.97	361.26	1	pasoh
232307	13	13	2	0.1377175	0.001290132	0.137995	-0.000277474	-0.215	born	2	9.97	361.26	1	pasoh
232308	13	13	2	0.06462858	0.000894662	0.06633445	-0.00170587	-1.907	born	3	9.97	361.26	1	pasoh
232309	13	13	2	0.09116215	0.000969563	0.09297654	-0.001814382	-1.871	born	4	9.97	361.26	1	pasoh
232310	13	13	2	0.05969325	0.000928868	0.05988432	-0.000191071	-0.206	born	5	9.97	361.26	1	pasoh
232311	13	13	3	0.0202363	0.000512044	0.02030115	-6.48E-05	-0.127	born	1	9.97	361.26	1	pasoh
232312	13	13	3	0.1361121	0.001297786	0.1370281	-0.000915992	-0.706	born	2	9.97	361.26	1	pasoh
232313	13	13	3	0.06575416	0.00093063	0.06473548	0.001018675	1.095	born	3	9.97	361.26	1	pasoh
232314	13	13	3	0.09125248	0.001167516	0.08992781	0.001324668	1.135	born	4	9.97	361.26	1	pasoh
232315	13	13	3	0.05819864	0.000901453	0.05804299	0.000155656	0.173	born	5	9.97	361.26	1	pasoh
232316	13	13	4	0.01648387	0.000426767	0.0163441	0.000139766	0.327	born	1	9.97	361.26	1	pasoh
232317	13	13	4	0.1199476	0.001196513	0.1215834	-0.001635828	-1.367	born	2	9.97	361.26	1	pasoh
232318	13	13	4	0.06165533	0.000764393	0.05989182	0.001763514	2.307	born	3	9.97	361.26	1	pasoh
232319	13	13	4	0.08373393	0.000882793	0.08321114	0.000522791	0.592	born	4	9.97	361.26	1	pasoh
232320	13	13	4	0.05415883	0.000796425	0.05387032	0.000288508	0.362	born	5	9.97	361.26	1	pasoh
232321	13	14	1	0.02316954	0.000524377	0.02358491	-0.000415373	-0.792	born	1	9.97	382.2	1	pasoh
232322	13	14	1	0.1505978	0.001374058	0.1481327	0.002465143	1.794	born	2	9.97	383.75	1	pasoh
232323	13	14	1	0.06599199	0.000822563	0.06644813	-0.00045614	-0.555	born	3	9.97	385.89	1	pasoh
232324	13	14	1	0.09351326	0.001019376	0.09147296	0.002040295	2.002	born	4	9.97	385.54	1	pasoh
232325	13	14	1	0.06025882	0.000936817	0.05947288	0.000785937	0.839	born	5	9.97	384.63	1	pasoh
232326	13	14	2	0.02371212	0.000556705	0.02437972	-0.000667597	-1.199	born	1	9.97	382.2	1	pasoh
232327	13	14	2	0.153587	0.001387412	0.1544277	-0.000840629	-0.606	born	2	9.97	383.75	1	pasoh
232328	13	14	2	0.06875499	0.000860294	0.06844416	0.000310826	0.361	born	3	9.97	385.89	1	pasoh
232329	13	14	2	0.09094038	0.00120362	0.09177684	-0.000836458	-0.695	born	4	9.97	385.54	1	pasoh
232330	13	14	2	0.059915	0.000875359	0.05888868	0.001026325	1.172	born	5	9.97	384.63	1	pasoh
232331	13	14	3	0.02391978	0.000428132	0.02390698	1.28E-05	0.03	born	1	9.97	382.2	1	pasoh
232332	13	14	3	0.146771	0.001506423	0.1469336	-0.000162666	-0.108	born	2	9.97	383.75	1	pasoh
232333	13	14	3	0.0651978	0.000901024	0.06547835	-0.000280555	-0.311	born	3	9.97	385.89	1	pasoh
232334	13	14	3	0.08786012	0.001096874	0.08799954	-0.000139419	-0.127	born	4	9.97	385.54	1	pasoh
232335	13	14	3	0.05558198	0.000990077	0.05692651	-0.001344535	-1.358	born	5	9.97	384.63	1	pasoh
232336	13	14	4	0.02049906	0.000417161	0.01942995	0.001069105	2.563	born	1	9.97	382.2	1	pasoh
232337	13	14	4	0.1269869	0.001340804	0.1284483	-0.001461422	-1.09	born	2	9.97	383.75	1	pasoh
232338	13	14	4	0.06072047	0.000783117	0.06028985	0.00043062	0.55	born	3	9.97	385.89	1	pasoh
232339	13	14	4	0.08195513	0.001054275	0.08302028	-0.001065148	-1.01	born	4	9.97	385.54	1	pasoh
232340	13	14	4	0.05372287	0.000736055	0.05418255	-0.00045968	-0.625	born	5	9.97	384.63	1	pasoh
232341	13	2	1	0.01812799	0.000509518	0.01853836	-0.000410373	-0.805	born	1	9.97	145.55	1	pasoh
232342	13	2	1	0.1310907	0.001154506	0.128278	0.002812737	2.436	born	2	9.97	145.46	1	pasoh
232343	13	2	1	0.05713945	0.000738779	0.05909184	-0.001952386	-2.643	born	3	9.97	145.05	1	pasoh
232344	13	2	1	0.09648067	0.001176592	0.09435086	0.002129804	1.81	born	4	9.97	144.3	1	pasoh
232345	13	2	1	0.056086	0.000855935	0.05742443	-0.001338436	-1.564	born	5	9.97	143.33	1	pasoh
232346	13	2	2	0.01757963	0.000416222	0.01788991	-0.000310271	-0.745	born	1	9.97	145.55	1	pasoh
232347	13	2	2	0.1269945	0.001431173	0.125736	0.001258463	0.879	born	2	9.97	145.46	1	pasoh
232348	13	2	2	0.05890393	0.000799058	0.05917077	-0.000266831	-0.334	born	3	9.97	145.05	1	pasoh
232349	13	2	2	0.09620688	0.00129486	0.09438711	0.001819763	1.405	born	4	9.97	144.3	1	pasoh
232350	13	2	2	0.06045168	0.000844819	0.05873454	0.001717144	2.033	born	5	9.97	143.33	1	pasoh
232351	13	2	3	0.01769556	0.000553927	0.0179406	-0.00024504	-0.442	born	1	9.97	145.55	1	pasoh
232352	13	2	3	0.1270192	0.001432854	0.1279817	-0.000962565	-0.672	born	2	9.97	145.46	1	pasoh
232353	13	2	3	0.06166796	0.000727829	0.05996513	0.001702835	2.34	born	3	9.97	145.05	1	pasoh
232354	13	2	3	0.09250454	0.001196388	0.09508514	-0.002580598	-2.157	born	4	9.97	144.3	1	pasoh
232355	13	2	3	0.05940928	0.000973445	0.05901736	0.000391918	0.403	born	5	9.97	143.33	1	pasoh
232356	13	2	4	0.01948698	0.000407267	0.01852066	0.000966327	2.373	born	1	9.97	145.55	1	pasoh
232357	13	2	4	0.1209856	0.001321724	0.1240962	-0.003110569	-2.353	born	2	9.97	145.46	1	pasoh
232358	13	2	4	0.0571949	0.00088825	0.0566796	0.000515298	0.58	born	3	9.97	145.05	1	pasoh
232359	13	2	4	0.08581403	0.001084057	0.08718302	-0.001368993	-1.263	born	4	9.97	144.3	1	pasoh
232360	13	2	4	0.0523314	0.000956651	0.05310011	-0.000768708	-0.804	born	5	9.97	143.33	1	pasoh
232361	13	3	1	0.02256035	0.000477522	0.02267466	-0.000114307	-0.239	born	1	9.97	186.72	1	pasoh
232362	13	3	1	0.1320793	0.001510599	0.1282781	0.003801268	2.516	born	2	9.97	186.59	1	pasoh
232363	13	3	1	0.05612063	0.000735613	0.05799639	-0.001875759	-2.55	born	3	9.97	186.11	1	pasoh
232364	13	3	1	0.09149964	0.001126153	0.09228996	-0.000790311	-0.702	born	4	9.97	184.98	1	pasoh
232365	13	3	1	0.0610002	0.000977015	0.06253722	-0.001537019	-1.573	born	5	9.97	183.03	1	pasoh
232366	13	3	2	0.02144979	0.000552272	0.02190408	-0.000454291	-0.823	born	1	9.97	186.72	1	pasoh
232367	13	3	2	0.127285	0.001355007	0.1261973	0.001087632	0.803	born	2	9.97	186.59	1	pasoh
232368	13	3	2	0.0571788	0.000747279	0.05851176	-0.001332959	-1.784	born	3	9.97	186.11	1	pasoh
232369	13	3	2	0.09257883	0.001219494	0.09154731	0.001031526	0.846	born	4	9.97	184.98	1	pasoh
232370	13	3	2	0.06275379	0.001004401	0.06229508	0.000458704	0.457	born	5	9.97	183.03	1	pasoh
232371	13	3	3	0.02187882	0.000487766	0.02165332	0.0002255	0.462	born	1	9.97	186.72	1	pasoh
232372	13	3	3	0.1232034	0.001572648	0.1267092	-0.003505795	-2.229	born	2	9.97	186.59	1	pasoh
232373	13	3	3	0.06163094	0.000831125	0.05973881	0.001892129	2.277	born	3	9.97	186.11	1	pasoh
232374	13	3	3	0.09265712	0.001179779	0.0936317	-0.000974576	-0.826	born	4	9.97	184.98	1	pasoh
232375	13	3	3	0.06486986	0.000909185	0.06349556	0.001374304	1.512	born	5	9.97	183.03	1	pasoh
232376	13	3	4	0.0248833	0.000468655	0.02454026	0.00034304	0.732	born	1	9.97	186.72	1	pasoh
232377	13	3	4	0.1440965	0.001506072	0.1454687	-0.001372206	-0.911	born	2	9.97	186.59	1	pasoh
232378	13	3	4	0.06955201	0.000822734	0.06823706	0.001314953	1.598	born	3	9.97	186.11	1	pasoh
232379	13	3	4	0.109934	0.00118392	0.1092078	0.000726192	0.613	born	4	9.97	184.98	1	pasoh
232380	13	3	4	0.0746535	0.001081595	0.07494846	-0.00029496	-0.273	born	5	9.97	183.03	1	pasoh
232381	13	4	1	0.02160177	0.000482721	0.02261573	-0.001013958	-2.101	born	1	9.97	210.65	1	pasoh
232382	13	4	1	0.1519063	0.001376107	0.1477286	0.004177757	3.036	born	2	9.97	210.55	1	pasoh
232383	13	4	1	0.06486772	0.000775797	0.06574006	-0.000872336	-1.124	born	3	9.97	210.27	1	pasoh
232384	13	4	1	0.103614	0.001121844	0.1019276	0.001686422	1.503	born	4	9.97	209.52	1	pasoh
232385	13	4	1	0.0644587	0.0009063	0.06543123	-0.000972532	-1.073	born	5	9.97	208.23	1	pasoh
232386	13	4	2	0.02084634	0.000490707	0.02121909	-0.000372756	-0.76	born	1	9.97	210.65	1	pasoh
232387	13	4	2	0.1371986	0.001406092	0.1384047	-0.001206039	-0.858	born	2	9.97	210.55	1	pasoh
232388	13	4	2	0.06032108	0.00077885	0.06141237	-0.001091294	-1.401	born	3	9.97	210.27	1	pasoh
232389	13	4	2	0.096377	0.001178847	0.09592312	0.000453883	0.385	born	4	9.97	209.52	1	pasoh
232390	13	4	2	0.06303302	0.000987416	0.0617238	0.001309215	1.326	born	5	9.97	208.23	1	pasoh
232391	13	4	3	0.02102242	0.000432285	0.02044629	0.000576128	1.333	born	1	9.97	210.65	1	pasoh
232392	13	4	3	0.133145	0.001377838	0.1334513	-0.00030629	-0.222	born	2	9.97	210.55	1	pasoh
232393	13	4	3	0.06038575	0.000800085	0.06041939	-3.36E-05	-0.042	born	3	9.97	210.27	1	pasoh
232394	13	4	3	0.09379676	0.001059571	0.09456223	-0.000765467	-0.722	born	4	9.97	209.52	1	pasoh
232395	13	4	3	0.05909999	0.000933101	0.05988389	-0.000783906	-0.84	born	5	9.97	208.23	1	pasoh
232396	13	4	4	0.02137434	0.000429977	0.02056435	0.000809992	1.884	born	1	9.97	210.65	1	pasoh
232397	13	4	4	0.1315206	0.001352018	0.1341759	-0.002655237	-1.964	born	2	9.97	210.55	1	pasoh
232398	13	4	4	0.06323584	0.000781965	0.06124149	0.001994347	2.55	born	3	9.97	210.27	1	pasoh
232399	13	4	4	0.09523541	0.001209833	0.09661294	-0.00137753	-1.139	born	4	9.97	209.52	1	pasoh
232400	13	4	4	0.06016679	0.000862146	0.05971654	0.000450245	0.522	born	5	9.97	208.23	1	pasoh
232401	13	5	1	0.01743556	0.000413253	0.01730824	0.000127315	0.308	born	1	9.97	228.94	1	pasoh
232402	13	5	1	0.1178623	0.001175671	0.1142859	0.003576366	3.042	born	2	9.97	228.91	1	pasoh
232403	13	5	1	0.05243324	0.000892497	0.05454899	-0.002115749	-2.371	born	3	9.97	228.75	1	pasoh
232404	13	5	1	0.0752975	0.000977734	0.07406225	0.001235251	1.263	born	4	9.97	228.25	1	pasoh
232405	13	5	1	0.04793117	0.000878884	0.04904202	-0.001110847	-1.264	born	5	9.97	227.49	1	pasoh
232406	13	5	2	0.01720274	0.000416882	0.01760718	-0.000404434	-0.97	born	1	9.97	228.94	1	pasoh
232407	13	5	2	0.1178246	0.001117714	0.1172836	0.000541005	0.484	born	2	9.97	228.91	1	pasoh
232408	13	5	2	0.05614189	0.000827021	0.0556253	0.000516594	0.625	born	3	9.97	228.75	1	pasoh
232409	13	5	2	0.0764024	0.001073169	0.07633136	7.10E-05	0.066	born	4	9.97	228.25	1	pasoh
232410	13	5	2	0.05286495	0.000769258	0.05100075	0.0018642	2.423	born	5	9.97	227.49	1	pasoh
232411	13	5	3	0.01833665	0.000452686	0.01844557	-0.000108917	-0.241	born	1	9.97	228.94	1	pasoh
232412	13	5	3	0.1222368	0.001367769	0.1227844	-0.000547591	-0.4	born	2	9.97	228.91	1	pasoh
232413	13	5	3	0.05958096	0.000801419	0.05920529	0.000375667	0.469	born	3	9.97	228.75	1	pasoh
232414	13	5	3	0.08266848	0.00118135	0.08304171	-0.000373226	-0.316	born	4	9.97	228.25	1	pasoh
232415	13	5	3	0.05383367	0.000839962	0.05479813	-0.000964458	-1.148	born	5	9.97	227.49	1	pasoh
232416	13	5	4	0.02047293	0.000450617	0.02008452	0.000388412	0.862	born	1	9.97	228.94	1	pasoh
232417	13	5	4	0.1351663	0.00121813	0.1387397	-0.003573474	-2.934	born	2	9.97	228.91	1	pasoh
232418	13	5	4	0.06810915	0.000782173	0.06688077	0.001228387	1.57	born	3	9.97	228.75	1	pasoh
232419	13	5	4	0.09380614	0.001126358	0.09472872	-0.000922587	-0.819	born	4	9.97	228.25	1	pasoh
232420	13	5	4	0.06079479	0.000811783	0.06057593	0.000218856	0.27	born	5	9.97	227.49	1	pasoh
232421	13	6	1	0.02125527	0.000508491	0.02242605	-0.001170778	-2.302	born	1	9.97	236.93	1	pasoh
232422	13	6	1	0.1412286	0.001184535	0.1390577	0.002170967	1.833	born	2	9.97	236.93	1	pasoh
232423	13	6	1	0.06135378	0.00081192	0.06311603	-0.001762251	-2.17	born	3	9.97	236.93	1	pasoh
232424	13	6	1	0.09224885	0.000915175	0.09315908	-0.000910223	-0.995	born	4	9.97	236.92	1	pasoh
232425	13	6	1	0.05786283	0.000801477	0.05987057	-0.002007734	-2.505	born	5	9.97	236.9	1	pasoh
232426	13	6	2	0.02180302	0.000471149	0.0210057	0.000797315	1.692	born	1	9.97	236.93	1	pasoh
232427	13	6	2	0.1321861	0.001265962	0.1318197	0.000366427	0.289	born	2	9.97	236.93	1	pasoh
232428	13	6	2	0.05961476	0.000940294	0.05949509	0.00011967	0.127	born	3	9.97	236.93	1	pasoh
232429	13	6	2	0.08959129	0.001110732	0.08871763	0.000873659	0.787	born	4	9.97	236.92	1	pasoh
232430	13	6	2	0.05858632	0.000902375	0.05769687	0.000889454	0.986	born	5	9.97	236.9	1	pasoh
232431	13	6	3	0.020283	0.000454317	0.02046843	-0.000185431	-0.408	born	1	9.97	236.93	1	pasoh
232432	13	6	3	0.1295237	0.001301893	0.1305084	-0.000984658	-0.756	born	2	9.97	236.93	1	pasoh
232433	13	6	3	0.06047827	0.000844678	0.05990768	0.000570585	0.676	born	3	9.97	236.93	1	pasoh
232434	13	6	3	0.08866362	0.001101037	0.08964336	-0.000979739	-0.89	born	4	9.97	236.92	1	pasoh
232435	13	6	3	0.06071638	0.000898401	0.05842191	0.002294473	2.554	born	5	9.97	236.9	1	pasoh
232436	13	6	4	0.02127875	0.000492298	0.02072183	0.000556918	1.131	born	1	9.97	236.93	1	pasoh
232437	13	6	4	0.1354587	0.001039732	0.1370065	-0.001547754	-1.489	born	2	9.97	236.93	1	pasoh
232438	13	6	4	0.06343317	0.000798038	0.06236339	0.001069779	1.341	born	3	9.97	236.93	1	pasoh
232439	13	6	4	0.09527711	0.001139828	0.09425447	0.001022647	0.897	born	4	9.97	236.92	1	pasoh
232440	13	6	4	0.05941705	0.000941501	0.06059262	-0.001175575	-1.249	born	5	9.97	236.9	1	pasoh
232441	13	7	1	0.02277932	0.000434959	0.02219546	0.000583855	1.342	born	1	9.97	236.93	1	pasoh
232442	13	7	1	0.1419254	0.001232148	0.1396383	0.002287078	1.856	born	2	9.97	236.93	1	pasoh
232443	13	7	1	0.06163289	0.000907318	0.06287497	-0.001242083	-1.369	born	3	9.97	236.93	1	pasoh
232444	13	7	1	0.09469399	0.00108438	0.09349612	0.001197872	1.105	born	4	9.97	236.92	1	pasoh
232445	13	7	1	0.05900051	0.000805718	0.05930746	-0.000306944	-0.381	born	5	9.97	236.91	1	pasoh
232446	13	7	2	0.02038271	0.000491436	0.02096617	-0.000583464	-1.187	born	1	9.97	236.93	1	pasoh
232447	13	7	2	0.1311514	0.001279399	0.1316437	-0.000492263	-0.385	born	2	9.97	236.93	1	pasoh
232448	13	7	2	0.05952331	0.000781942	0.06002762	-0.000504301	-0.645	born	3	9.97	236.93	1	pasoh
232449	13	7	2	0.08906445	0.001068409	0.08945489	-0.000390442	-0.365	born	4	9.97	236.92	1	pasoh
232450	13	7	2	0.05782973	0.000943615	0.05718792	0.000641813	0.68	born	5	9.97	236.91	1	pasoh
232451	13	7	3	0.0200506	0.000452106	0.02032858	-0.000277978	-0.615	born	1	9.97	236.93	1	pasoh
232452	13	7	3	0.1296533	0.001322309	0.1302909	-0.000637674	-0.482	born	2	9.97	236.93	1	pasoh
232453	13	7	3	0.06123193	0.000855018	0.06023884	0.000993098	1.161	born	3	9.97	236.93	1	pasoh
232454	13	7	3	0.0899057	0.001114424	0.09005964	-0.000153934	-0.138	born	4	9.97	236.92	1	pasoh
232455	13	7	3	0.05726849	0.000777625	0.05775562	-0.000487125	-0.626	born	5	9.97	236.91	1	pasoh
232456	13	7	4	0.02027117	0.000399748	0.01999254	0.000278631	0.697	born	1	9.97	236.93	1	pasoh
232457	13	7	4	0.1345043	0.00133384	0.1356574	-0.00115313	-0.865	born	2	9.97	236.93	1	pasoh
232458	13	7	4	0.06369241	0.000730171	0.06293908	0.000753328	1.032	born	3	9.97	236.93	1	pasoh
232459	13	7	4	0.09499519	0.001179558	0.09565018	-0.000654989	-0.555	born	4	9.97	236.92	1	pasoh
232460	13	7	4	0.06017634	0.000806788	0.06002176	0.000154575	0.192	born	5	9.97	236.91	1	pasoh
232461	13	8	1	0.02225974	0.000461227	0.02255388	-0.000294137	-0.638	born	1	9.97	236.93	1	pasoh
232462	13	8	1	0.1406687	0.001258459	0.1379632	0.002705469	2.15	born	2	9.97	236.93	1	pasoh
232463	13	8	1	0.0628594	0.000837606	0.06321774	-0.000358341	-0.428	born	3	9.97	236.93	1	pasoh
232464	13	8	1	0.09428014	0.001093555	0.09345996	0.000820182	0.75	born	4	9.97	236.92	1	pasoh
232465	13	8	1	0.06034299	0.000918224	0.05939246	0.000950527	1.035	born	5	9.97	236.91	1	pasoh
232466	13	8	2	0.021237	0.000443273	0.02111665	0.000120353	0.272	born	1	9.97	236.93	1	pasoh
232467	13	8	2	0.1323042	0.001283254	0.1316556	0.000648643	0.505	born	2	9.97	236.93	1	pasoh
232468	13	8	2	0.06052261	0.000724984	0.05981973	0.000702883	0.97	born	3	9.97	236.93	1	pasoh
232469	13	8	2	0.0890652	0.001146653	0.08958462	-0.000519428	-0.453	born	4	9.97	236.92	1	pasoh
232470	13	8	2	0.05639968	0.00094801	0.05719382	-0.000794141	-0.838	born	5	9.97	236.91	1	pasoh
232471	13	8	3	0.02025565	0.000474552	0.02047224	-0.000216585	-0.456	born	1	9.97	236.93	1	pasoh
232472	13	8	3	0.1281424	0.001150654	0.130402	-0.002259614	-1.964	born	2	9.97	236.93	1	pasoh
232473	13	8	3	0.06081864	0.000876736	0.06032415	0.000494494	0.564	born	3	9.97	236.93	1	pasoh
232474	13	8	3	0.09065809	0.00109688	0.09069204	-3.39E-05	-0.031	born	4	9.97	236.92	1	pasoh
232475	13	8	3	0.05860784	0.00085133	0.05783186	0.000775975	0.911	born	5	9.97	236.91	1	pasoh
232476	13	8	4	0.02044077	0.00046149	0.02004851	0.000392259	0.85	born	1	9.97	236.93	1	pasoh
232477	13	8	4	0.1344556	0.001193954	0.1355443	-0.001088723	-0.912	born	2	9.97	236.93	1	pasoh
232478	13	8	4	0.06230651	0.000845361	0.06314873	-0.000842226	-0.996	born	3	9.97	236.93	1	pasoh
232479	13	8	4	0.09594549	0.001031867	0.09620967	-0.000264176	-0.256	born	4	9.97	236.92	1	pasoh
232480	13	8	4	0.05971717	0.000874008	0.06064842	-0.000931243	-1.065	born	5	9.97	236.91	1	pasoh
232481	13	9	1	0.0231676	0.000475239	0.02270376	0.000463839	0.976	born	1	9.97	236.93	1	pasoh
232482	13	9	1	0.1401415	0.001357593	0.1379055	0.00223609	1.647	born	2	9.97	236.93	1	pasoh
232483	13	9	1	0.06055555	0.000807076	0.06248733	-0.00193178	-2.394	born	3	9.97	236.93	1	pasoh
232484	13	9	1	0.09414288	0.001000472	0.09311398	0.001028901	1.028	born	4	9.97	236.92	1	pasoh
232485	13	9	1	0.05814384	0.000751924	0.05923857	-0.001094734	-1.456	born	5	9.97	236.91	1	pasoh
232486	13	9	2	0.0206116	0.000432876	0.02117324	-0.000561646	-1.297	born	1	9.97	236.93	1	pasoh
232487	13	9	2	0.1292935	0.001303116	0.1310147	-0.001721208	-1.321	born	2	9.97	236.93	1	pasoh
232488	13	9	2	0.05833367	0.000786653	0.05933803	-0.00100436	-1.277	born	3	9.97	236.93	1	pasoh
232489	13	9	2	0.08895085	0.001074874	0.08866961	0.000281237	0.262	born	4	9.97	236.92	1	pasoh
232490	13	9	2	0.05816071	0.000846805	0.05706304	0.001097669	1.296	born	5	9.97	236.91	1	pasoh
232491	13	9	3	0.01972269	0.000495673	0.02028439	-0.000561699	-1.133	born	1	9.97	236.93	1	pasoh
232492	13	9	3	0.129138	0.001349811	0.1294905	-0.000352519	-0.261	born	2	9.97	236.93	1	pasoh
232493	13	9	3	0.06213528	0.000895048	0.05977968	0.002355602	2.632	born	3	9.97	236.93	1	pasoh
232494	13	9	3	0.08902717	0.001064472	0.08954604	-0.00051887	-0.487	born	4	9.97	236.92	1	pasoh
232495	13	9	3	0.05613695	0.000890359	0.05770213	-0.001565185	-1.758	born	5	9.97	236.91	1	pasoh
232496	13	9	4	0.02075948	0.000442326	0.02009993	0.000659558	1.491	born	1	9.97	236.93	1	pasoh
232497	13	9	4	0.1346369	0.001272311	0.1347962	-0.000159272	-0.125	born	2	9.97	236.93	1	pasoh
232498	13	9	4	0.062951	0.000788061	0.06236877	0.000582231	0.739	born	3	9.97	236.93	1	pasoh
232499	13	9	4	0.0943685	0.001112604	0.09516256	-0.000794057	-0.714	born	4	9.97	236.92	1	pasoh
232500	13	9	4	0.06165103	0.000816745	0.06008704	0.001563985	1.915	born	5	9.97	236.91	1	pasoh
232501	14	0	1	0.024892	0.000559129	0.02419119	0.000700809	1.253	born	1	10.36	37.86	1	pasoh
232502	14	0	1	0.1489909	0.001400864	0.1373137	0.01167721	8.336	born	2	10.36	38.22	1	pasoh
232503	14	0	1	0.058377	0.000904282	0.05765927	0.000717732	0.794	born	3	10.36	37.92	1	pasoh
232504	14	0	1	0.09277225	0.001163585	0.0882614	0.004510841	3.877	born	4	10.36	38.08	1	pasoh
232505	14	0	1	0.05851054	0.000878655	0.05742438	0.001086163	1.236	born	5	10.36	36.55	1	pasoh
232506	14	0	2	0.02378261	0.00056833	0.02318872	0.000593885	1.045	born	1	10.36	37.86	1	pasoh
232507	14	0	2	0.1338611	0.001494028	0.1312562	0.00260495	1.744	born	2	10.36	38.22	1	pasoh
232508	14	0	2	0.05967838	0.000799844	0.05879529	0.000883091	1.104	born	3	10.36	37.92	1	pasoh
232509	14	0	2	0.0924005	0.001168188	0.09127989	0.001120609	0.959	born	4	10.36	38.08	1	pasoh
232510	14	0	2	0.06068916	0.001003092	0.05936191	0.00132725	1.323	born	5	10.36	36.55	1	pasoh
232511	14	0	3	0.02284983	0.000500986	0.0224342	0.00041563	0.83	born	1	10.36	37.86	1	pasoh
232512	14	0	3	0.1219074	0.001451048	0.12585	-0.003942558	-2.717	born	2	10.36	38.22	1	pasoh
232513	14	0	3	0.05673209	0.000776264	0.05681427	-8.22E-05	-0.106	born	3	10.36	37.92	1	pasoh
232514	14	0	3	0.0905954	0.001270087	0.09094111	-0.00034571	-0.272	born	4	10.36	38.08	1	pasoh
232515	14	0	3	0.05835634	0.000927207	0.05921191	-0.00085557	-0.923	born	5	10.36	36.55	1	pasoh
232516	14	0	4	0.02019287	0.000509394	0.02190389	-0.001711024	-3.359	born	1	10.36	37.86	1	pasoh
232517	14	0	4	0.1088216	0.001250133	0.1191628	-0.01034117	-8.272	born	2	10.36	38.22	1	pasoh
232518	14	0	4	0.05088624	0.000696326	0.05240576	-0.001519525	-2.182	born	3	10.36	37.92	1	pasoh
232519	14	0	4	0.08118909	0.001057488	0.08647204	-0.005282954	-4.996	born	4	10.36	38.08	1	pasoh
232520	14	0	4	0.05751615	0.000929432	0.05907745	-0.001561292	-1.68	born	5	10.36	36.55	1	pasoh
232521	14	1	1	0.01684104	0.000457805	0.01664485	0.000196182	0.429	born	1	10.36	127.83	1	pasoh
232522	14	1	1	0.1315488	0.001269036	0.1258429	0.005705903	4.496	born	2	10.36	127.74	1	pasoh
232523	14	1	1	0.05721014	0.000852242	0.05648958	0.000720562	0.845	born	3	10.36	127.41	1	pasoh
232524	14	1	1	0.08963832	0.001230521	0.08740704	0.002231278	1.813	born	4	10.36	127.08	1	pasoh
232525	14	1	1	0.05598654	0.000839673	0.05407007	0.001916473	2.282	born	5	10.36	126.11	1	pasoh
232526	14	1	2	0.01618888	0.000500184	0.01694511	-0.000756221	-1.512	born	1	10.36	127.83	1	pasoh
232527	14	1	2	0.1282956	0.001468198	0.1304627	-0.002167046	-1.476	born	2	10.36	127.74	1	pasoh
232528	14	1	2	0.05915192	0.000856186	0.05988548	-0.000733566	-0.857	born	3	10.36	127.41	1	pasoh
232529	14	1	2	0.09489771	0.001356778	0.09632872	-0.001431014	-1.055	born	4	10.36	127.08	1	pasoh
232530	14	1	2	0.05981536	0.000915138	0.05952921	0.00028615	0.313	born	5	10.36	126.11	1	pasoh
232531	14	1	3	0.01699356	0.000464613	0.01692622	6.73E-05	0.145	born	1	10.36	127.83	1	pasoh
232532	14	1	3	0.1308969	0.0014049	0.1313273	-0.000430435	-0.306	born	2	10.36	127.74	1	pasoh
232533	14	1	3	0.06057096	0.000963874	0.06075355	-0.000182597	-0.189	born	3	10.36	127.41	1	pasoh
232534	14	1	3	0.09878737	0.001341152	0.09823723	0.000550144	0.41	born	4	10.36	127.08	1	pasoh
232535	14	1	3	0.0579704	0.001009925	0.05981582	-0.001845424	-1.827	born	5	10.36	126.11	1	pasoh
232536	14	1	4	0.01632634	0.000414469	0.01583378	0.000492561	1.188	born	1	10.36	127.83	1	pasoh
232537	14	1	4	0.1187567	0.001202448	0.121872	-0.003115297	-2.591	born	2	10.36	127.74	1	pasoh
232538	14	1	4	0.054136	0.000801861	0.05393288	0.000203123	0.253	born	3	10.36	127.41	1	pasoh
232539	14	1	4	0.08586162	0.001186932	0.08720729	-0.00134567	-1.134	born	4	10.36	127.08	1	pasoh
232540	14	1	4	0.05053731	0.000882204	0.05089055	-0.00035324	-0.4	born	5	10.36	126.11	1	pasoh
232541	14	10	1	0.02232934	0.00045526	0.02251851	-0.000189161	-0.416	born	1	10.36	236.93	1	pasoh
232542	14	10	1	0.1436317	0.001258318	0.1375905	0.006041175	4.801	born	2	10.36	236.93	1	pasoh
232543	14	10	1	0.06046757	0.000824226	0.06274871	-0.002281147	-2.768	born	3	10.36	236.93	1	pasoh
232544	14	10	1	0.09312202	0.001147407	0.09262989	0.000492136	0.429	born	4	10.36	236.92	1	pasoh
232545	14	10	1	0.05817021	0.000879841	0.05845122	-0.000281009	-0.319	born	5	10.36	236.91	1	pasoh
232546	14	10	2	0.02067126	0.000466971	0.02116685	-0.00049559	-1.061	born	1	10.36	236.93	1	pasoh
232547	14	10	2	0.1295708	0.001385233	0.1304298	-0.000858985	-0.62	born	2	10.36	236.93	1	pasoh
232548	14	10	2	0.0587309	0.000818518	0.05952898	-0.000798072	-0.975	born	3	10.36	236.93	1	pasoh
232549	14	10	2	0.0895973	0.001084535	0.08861908	0.00097822	0.902	born	4	10.36	236.92	1	pasoh
232550	14	10	2	0.05663483	0.000912341	0.05616449	0.00047034	0.516	born	5	10.36	236.91	1	pasoh
232551	14	10	3	0.0205788	0.000479869	0.02050218	7.66E-05	0.16	born	1	10.36	236.93	1	pasoh
232552	14	10	3	0.1274195	0.001325415	0.1291492	-0.001729745	-1.305	born	2	10.36	236.93	1	pasoh
232553	14	10	3	0.06093414	0.000771072	0.05996974	0.0009644	1.251	born	3	10.36	236.93	1	pasoh
232554	14	10	3	0.08957646	0.001136606	0.09000806	-0.000431602	-0.38	born	4	10.36	236.92	1	pasoh
232555	14	10	3	0.0551345	0.000890244	0.05648978	-0.001355274	-1.522	born	5	10.36	236.91	1	pasoh
232556	14	10	4	0.02109528	0.000480747	0.02048816	0.000607112	1.263	born	1	10.36	236.93	1	pasoh
232557	14	10	4	0.1316024	0.001107505	0.1350781	-0.003475754	-3.138	born	2	10.36	236.93	1	pasoh
232558	14	10	4	0.06511226	0.000809287	0.06299805	0.002114208	2.612	born	3	10.36	236.93	1	pasoh
232559	14	10	4	0.09429291	0.001024865	0.09533437	-0.001041458	-1.016	born	4	10.36	236.92	1	pasoh
232560	14	10	4	0.06037763	0.000785237	0.05920884	0.001168794	1.488	born	5	10.36	236.91	1	pasoh
232561	14	11	1	0.01662702	0.000466658	0.01749307	-0.000866054	-1.856	born	1	10.36	279.63	1	pasoh
232562	14	11	1	0.1260631	0.001381604	0.121483	0.004580099	3.315	born	2	10.36	280.62	1	pasoh
232563	14	11	1	0.05635863	0.000944904	0.05787342	-0.001514793	-1.603	born	3	10.36	281.41	1	pasoh
232564	14	11	1	0.08541329	0.00100424	0.08522206	0.00019123	0.19	born	4	10.36	278.84	1	pasoh
232565	14	11	1	0.05329609	0.000965417	0.05543426	-0.002138169	-2.215	born	5	10.36	275.43	1	pasoh
232566	14	11	2	0.01844484	0.000446584	0.01837088	7.40E-05	0.166	born	1	10.36	279.63	1	pasoh
232567	14	11	2	0.1297217	0.0013752	0.1285915	0.001130224	0.822	born	2	10.36	280.62	1	pasoh
232568	14	11	2	0.06321532	0.000735527	0.06205074	0.001164575	1.583	born	3	10.36	281.41	1	pasoh
232569	14	11	2	0.09240534	0.001124318	0.09107178	0.001333561	1.186	born	4	10.36	278.84	1	pasoh
232570	14	11	2	0.06010135	0.00100398	0.05905457	0.001046786	1.043	born	5	10.36	275.43	1	pasoh
232571	14	11	3	0.01875005	0.000446193	0.01904659	-0.000296536	-0.665	born	1	10.36	279.63	1	pasoh
232572	14	11	3	0.12765	0.001512369	0.1304111	-0.002761147	-1.826	born	2	10.36	280.62	1	pasoh
232573	14	11	3	0.06287325	0.000940994	0.062258	0.000615253	0.654	born	3	10.36	281.41	1	pasoh
232574	14	11	3	0.08993685	0.001193369	0.09133288	-0.001396036	-1.17	born	4	10.36	278.84	1	pasoh
232575	14	11	3	0.06008625	0.001088497	0.05907822	0.001008036	0.926	born	5	10.36	275.43	1	pasoh
232576	14	11	4	0.01881759	0.000430557	0.01773008	0.001087506	2.526	born	1	10.36	279.63	1	pasoh
232577	14	11	4	0.1213978	0.001436807	0.124347	-0.002949237	-2.053	born	2	10.36	280.62	1	pasoh
232578	14	11	4	0.05839572	0.000845806	0.05865918	-0.000263459	-0.311	born	3	10.36	281.41	1	pasoh
232579	14	11	4	0.0867811	0.001054142	0.08692205	-0.000140952	-0.134	born	4	10.36	278.84	1	pasoh
232580	14	11	4	0.05557176	0.000881004	0.05547962	9.21E-05	0.105	born	5	10.36	275.43	1	pasoh
232581	14	12	1	0.01809059	0.000496492	0.01857692	-0.000486329	-0.98	born	1	10.36	361.26	1	pasoh
232582	14	12	1	0.1311878	0.001258036	0.1288952	0.002292553	1.822	born	2	10.36	361.26	1	pasoh
232583	14	12	1	0.05960061	0.000816155	0.06117982	-0.001579216	-1.935	born	3	10.36	361.26	1	pasoh
232584	14	12	1	0.08643557	0.001006638	0.08673561	-0.000300032	-0.298	born	4	10.36	361.26	1	pasoh
232585	14	12	1	0.05896197	0.000907708	0.05918007	-0.000218099	-0.24	born	5	10.36	361.26	1	pasoh
232586	14	12	2	0.01996964	0.000467444	0.02030296	-0.000333317	-0.713	born	1	10.36	361.26	1	pasoh
232587	14	12	2	0.1373091	0.00147086	0.1367662	0.000542967	0.369	born	2	10.36	361.26	1	pasoh
232588	14	12	2	0.06362811	0.000791313	0.06585471	-0.002226601	-2.814	born	3	10.36	361.26	1	pasoh
232589	14	12	2	0.09230183	0.001182361	0.09187056	0.000431266	0.365	born	4	10.36	361.26	1	pasoh
232590	14	12	2	0.05977304	0.000976145	0.06111392	-0.001340874	-1.374	born	5	10.36	361.26	1	pasoh
232591	14	12	3	0.02016728	0.000524825	0.02039767	-0.00023039	-0.439	born	1	10.36	361.26	1	pasoh
232592	14	12	3	0.1340016	0.001429941	0.1353638	-0.001362219	-0.953	born	2	10.36	361.26	1	pasoh
232593	14	12	3	0.06520665	0.000828643	0.06437048	0.000836164	1.009	born	3	10.36	361.26	1	pasoh
232594	14	12	3	0.08990225	0.001248693	0.0893387	0.000563549	0.451	born	4	10.36	361.26	1	pasoh
232595	14	12	3	0.06070421	0.000820259	0.05938164	0.00132257	1.612	born	5	10.36	361.26	1	pasoh
232596	14	12	4	0.01753803	0.000441254	0.0164845	0.001053532	2.388	born	1	10.36	361.26	1	pasoh
232597	14	12	4	0.1191255	0.001252997	0.1205957	-0.001470231	-1.173	born	2	10.36	361.26	1	pasoh
232598	14	12	4	0.06207161	0.00094634	0.05910906	0.002962556	3.131	born	3	10.36	361.26	1	pasoh
232599	14	12	4	0.08297959	0.001082917	0.08367518	-0.000695585	-0.642	born	4	10.36	361.26	1	pasoh
232600	14	12	4	0.05534055	0.000848312	0.05510553	0.000235028	0.277	born	5	10.36	361.26	1	pasoh
232601	14	13	1	0.01854831	0.000434004	0.01845696	9.13E-05	0.21	born	1	10.36	361.26	1	pasoh
232602	14	13	1	0.1307186	0.001280822	0.1278746	0.002843967	2.22	born	2	10.36	361.26	1	pasoh
232603	14	13	1	0.06064119	0.000799923	0.06164426	-0.001003069	-1.254	born	3	10.36	361.26	1	pasoh
232604	14	13	1	0.08743614	0.001068437	0.08765794	-0.000221792	-0.208	born	4	10.36	361.26	1	pasoh
232605	14	13	1	0.05976743	0.000969139	0.05927457	0.000492853	0.509	born	5	10.36	361.26	1	pasoh
232606	14	13	2	0.02017197	0.000460248	0.02007356	9.84E-05	0.214	born	1	10.36	361.26	1	pasoh
232607	14	13	2	0.135682	0.001373103	0.1365017	-0.000819629	-0.597	born	2	10.36	361.26	1	pasoh
232608	14	13	2	0.06546794	0.000907548	0.06618206	-0.000714114	-0.787	born	3	10.36	361.26	1	pasoh
232609	14	13	2	0.09313149	0.001189649	0.09313843	-6.95E-06	-0.006	born	4	10.36	361.26	1	pasoh
232610	14	13	2	0.06026121	0.001018006	0.06112531	-0.000864105	-0.849	born	5	10.36	361.26	1	pasoh
232611	14	13	3	0.02015541	0.000501541	0.020426	-0.000270596	-0.54	born	1	10.36	361.26	1	pasoh
232612	14	13	3	0.1343059	0.001361031	0.1356812	-0.001375307	-1.01	born	2	10.36	361.26	1	pasoh
232613	14	13	3	0.06540251	0.000935504	0.06444146	0.000961054	1.027	born	3	10.36	361.26	1	pasoh
232614	14	13	3	0.08975952	0.001189918	0.09020779	-0.00044827	-0.377	born	4	10.36	361.26	1	pasoh
232615	14	13	3	0.06044883	0.000911213	0.05941797	0.001030858	1.131	born	5	10.36	361.26	1	pasoh
232616	14	13	4	0.01716895	0.000402482	0.01708774	8.12E-05	0.202	born	1	10.36	361.26	1	pasoh
232617	14	13	4	0.1198542	0.001170802	0.1204963	-0.000642054	-0.548	born	2	10.36	361.26	1	pasoh
232618	14	13	4	0.05964085	0.000730915	0.0588878	0.000753041	1.03	born	3	10.36	361.26	1	pasoh
232619	14	13	4	0.0847691	0.001086439	0.08409247	0.000676624	0.623	born	4	10.36	361.26	1	pasoh
232620	14	13	4	0.05419972	0.000842229	0.05485814	-0.000658418	-0.782	born	5	10.36	361.26	1	pasoh
232621	14	14	1	0.02355812	0.000480496	0.02390385	-0.000345729	-0.72	born	1	10.36	382.2	1	pasoh
232622	14	14	1	0.1499357	0.001474277	0.1467856	0.003150103	2.137	born	2	10.36	383.75	1	pasoh
232623	14	14	1	0.06643626	0.000815471	0.06631102	0.000125246	0.154	born	3	10.36	385.89	1	pasoh
232624	14	14	1	0.0902002	0.002562474	0.0924522	-0.002251996	-0.879	born	4	10.36	385.54	1	pasoh
232625	14	14	1	0.0588759	0.001102218	0.0604866	-0.001610705	-1.461	born	5	10.36	384.63	1	pasoh
232626	14	14	2	0.02496964	0.000525806	0.02467684	0.0002928	0.557	born	1	10.36	382.2	1	pasoh
232627	14	14	2	0.1503328	0.001580983	0.1519652	-0.001632381	-1.033	born	2	10.36	383.75	1	pasoh
232628	14	14	2	0.06865495	0.000894606	0.06814247	0.000512478	0.573	born	3	10.36	385.89	1	pasoh
232629	14	14	2	0.09137516	0.002538395	0.09196256	-0.000587404	-0.231	born	4	10.36	385.54	1	pasoh
232630	14	14	2	0.05934364	0.001036037	0.05951571	-0.000172071	-0.166	born	5	10.36	384.63	1	pasoh
232631	14	14	3	0.02415242	0.000528037	0.02413431	1.81E-05	0.034	born	1	10.36	382.2	1	pasoh
232632	14	14	3	0.1444387	0.001404958	0.1452892	-0.000850505	-0.605	born	2	10.36	383.75	1	pasoh
232633	14	14	3	0.06579428	0.000825125	0.06510542	0.000688859	0.835	born	3	10.36	385.89	1	pasoh
232634	14	14	3	0.08542636	0.001650706	0.08790864	-0.002482283	-1.504	born	4	10.36	385.54	1	pasoh
232635	14	14	3	0.05734515	0.001056329	0.0576136	-0.000268451	-0.254	born	5	10.36	384.63	1	pasoh
232636	14	14	4	0.0197309	0.000443983	0.01969315	3.77E-05	0.085	born	1	10.36	382.2	1	pasoh
232637	14	14	4	0.1272132	0.001138196	0.1278875	-0.000674288	-0.592	born	2	10.36	383.75	1	pasoh
232638	14	14	4	0.05878252	0.000791049	0.06010646	-0.001323932	-1.674	born	3	10.36	385.89	1	pasoh
232639	14	14	4	0.0888101	0.001555131	0.08347996	0.005330142	3.427	born	4	10.36	385.54	1	pasoh
232640	14	14	4	0.05628397	0.000891344	0.05423129	0.002052676	2.303	born	5	10.36	384.63	1	pasoh
232641	14	2	1	0.01837852	0.000424556	0.01847194	-9.34E-05	-0.22	born	1	10.36	145.55	1	pasoh
232642	14	2	1	0.1332893	0.001364236	0.1293266	0.003962635	2.905	born	2	10.36	145.46	1	pasoh
232643	14	2	1	0.05692622	0.000909832	0.05826721	-0.001340991	-1.474	born	3	10.36	145.05	1	pasoh
232644	14	2	1	0.09669581	0.001174214	0.09342055	0.003275253	2.789	born	4	10.36	144.3	1	pasoh
232645	14	2	1	0.05839126	0.000917511	0.05828316	0.000108103	0.118	born	5	10.36	143.33	1	pasoh
232646	14	2	2	0.01743931	0.00040087	0.01778623	-0.000346924	-0.865	born	1	10.36	145.55	1	pasoh
232647	14	2	2	0.1273288	0.001450271	0.1272163	0.000112501	0.078	born	2	10.36	145.46	1	pasoh
232648	14	2	2	0.05791763	0.00080762	0.05846697	-0.000549336	-0.68	born	3	10.36	145.05	1	pasoh
232649	14	2	2	0.09443149	0.001338209	0.09439	4.15E-05	0.031	born	4	10.36	144.3	1	pasoh
232650	14	2	2	0.06047241	0.000898513	0.05915156	0.001320845	1.47	born	5	10.36	143.33	1	pasoh
232651	14	2	3	0.01765488	0.000424077	0.0178333	-0.00017842	-0.421	born	1	10.36	145.55	1	pasoh
232652	14	2	3	0.1275271	0.00124705	0.1291225	-0.001595328	-1.279	born	2	10.36	145.46	1	pasoh
232653	14	2	3	0.06018042	0.000885271	0.05938802	0.000792401	0.895	born	3	10.36	145.05	1	pasoh
232654	14	2	3	0.09513438	0.001231578	0.09556332	-0.000428948	-0.348	born	4	10.36	144.3	1	pasoh
232655	14	2	3	0.05709291	0.000936961	0.05918161	-0.002088699	-2.229	born	5	10.36	143.33	1	pasoh
232656	14	2	4	0.01881848	0.000436183	0.01820158	0.000616901	1.414	born	1	10.36	145.55	1	pasoh
232657	14	2	4	0.1222128	0.001288666	0.124688	-0.002475269	-1.921	born	2	10.36	145.46	1	pasoh
232658	14	2	4	0.05772402	0.000776208	0.05662717	0.001096855	1.413	born	3	10.36	145.05	1	pasoh
232659	14	2	4	0.08464618	0.001073043	0.08754442	-0.00289824	-2.701	born	4	10.36	144.3	1	pasoh
232660	14	2	4	0.05282361	0.000919127	0.05216399	0.000659619	0.718	born	5	10.36	143.33	1	pasoh
232661	14	3	1	0.02148761	0.000474777	0.02200629	-0.00051868	-1.092	born	1	10.36	186.72	1	pasoh
232662	14	3	1	0.1306605	0.001299155	0.1282538	0.002406682	1.852	born	2	10.36	186.59	1	pasoh
232663	14	3	1	0.05538395	0.000860185	0.05792613	-0.002542184	-2.955	born	3	10.36	186.11	1	pasoh
232664	14	3	1	0.09275638	0.001161826	0.09181217	0.000944209	0.813	born	4	10.36	184.98	1	pasoh
232665	14	3	1	0.06213615	0.000865163	0.06253821	-0.000402065	-0.465	born	5	10.36	183.03	1	pasoh
232666	14	3	2	0.02142492	0.000446939	0.0217571	-0.000332181	-0.743	born	1	10.36	186.72	1	pasoh
232667	14	3	2	0.1245501	0.001329944	0.1260162	-0.00146605	-1.102	born	2	10.36	186.59	1	pasoh
232668	14	3	2	0.05752784	0.00096801	0.05823923	-0.000711392	-0.735	born	3	10.36	186.11	1	pasoh
232669	14	3	2	0.09061731	0.001294444	0.0911195	-0.000502193	-0.388	born	4	10.36	184.98	1	pasoh
232670	14	3	2	0.06153272	0.001025824	0.06188435	-0.00035163	-0.343	born	5	10.36	183.03	1	pasoh
232671	14	3	3	0.02185099	0.000542957	0.0213955	0.000455499	0.839	born	1	10.36	186.72	1	pasoh
232672	14	3	3	0.1255033	0.00138011	0.1259796	-0.000476314	-0.345	born	2	10.36	186.59	1	pasoh
232673	14	3	3	0.06164827	0.000815654	0.05963666	0.002011607	2.466	born	3	10.36	186.11	1	pasoh
232674	14	3	3	0.09648696	0.001293006	0.09345168	0.003035279	2.347	born	4	10.36	184.98	1	pasoh
232675	14	3	3	0.06448683	0.000972556	0.06292435	0.001562474	1.607	born	5	10.36	183.03	1	pasoh
232676	14	3	4	0.02479413	0.000484661	0.02439834	0.00039579	0.817	born	1	10.36	186.72	1	pasoh
232677	14	3	4	0.1434123	0.001402825	0.1438746	-0.000462371	-0.33	born	2	10.36	186.59	1	pasoh
232678	14	3	4	0.06877066	0.000772231	0.06753297	0.001237689	1.603	born	3	10.36	186.11	1	pasoh
232679	14	3	4	0.1045227	0.001293582	0.1079909	-0.003468154	-2.681	born	4	10.36	184.98	1	pasoh
232680	14	3	4	0.07347068	0.000958881	0.07427152	-0.000800846	-0.835	born	5	10.36	183.03	1	pasoh
232681	14	4	1	0.02128722	0.000470617	0.0220831	-0.000795876	-1.691	born	1	10.36	210.65	1	pasoh
232682	14	4	1	0.1507078	0.001185431	0.1465842	0.004123599	3.479	born	2	10.36	210.55	1	pasoh
232683	14	4	1	0.06373124	0.000846762	0.06532655	-0.001595307	-1.884	born	3	10.36	210.27	1	pasoh
232684	14	4	1	0.1020302	0.001182431	0.1001487	0.001881523	1.591	born	4	10.36	209.52	1	pasoh
232685	14	4	1	0.06280582	0.000962979	0.06372139	-0.000915567	-0.951	born	5	10.36	208.23	1	pasoh
232686	14	4	2	0.02053662	0.00046882	0.02082526	-0.000288644	-0.616	born	1	10.36	210.65	1	pasoh
232687	14	4	2	0.1380913	0.00143068	0.1372107	0.000880662	0.616	born	2	10.36	210.55	1	pasoh
232688	14	4	2	0.05897803	0.000852294	0.06105126	-0.002073233	-2.433	born	3	10.36	210.27	1	pasoh
232689	14	4	2	0.09691566	0.001142314	0.09472132	0.00219434	1.921	born	4	10.36	209.52	1	pasoh
232690	14	4	2	0.06076512	0.000975562	0.06042285	0.000342269	0.351	born	5	10.36	208.23	1	pasoh
232691	14	4	3	0.02058336	0.000467757	0.01998171	0.00060165	1.286	born	1	10.36	210.65	1	pasoh
232692	14	4	3	0.1311861	0.001341699	0.133245	-0.002058856	-1.535	born	2	10.36	210.55	1	pasoh
232693	14	4	3	0.06080641	0.000782808	0.05997653	0.000829881	1.06	born	3	10.36	210.27	1	pasoh
232694	14	4	3	0.08981382	0.001105781	0.09296323	-0.003149411	-2.848	born	4	10.36	209.52	1	pasoh
232695	14	4	3	0.05909223	0.000899589	0.05923598	-0.000143748	-0.16	born	5	10.36	208.23	1	pasoh
232696	14	4	4	0.02085045	0.000454871	0.0203672	0.000483254	1.062	born	1	10.36	210.65	1	pasoh
232697	14	4	4	0.1309691	0.001264652	0.133919	-0.002949906	-2.333	born	2	10.36	210.55	1	pasoh
232698	14	4	4	0.06394202	0.000790275	0.06109977	0.002842246	3.597	born	3	10.36	210.27	1	pasoh
232699	14	4	4	0.09351154	0.001105331	0.09443431	-0.000922764	-0.835	born	4	10.36	209.52	1	pasoh
232700	14	4	4	0.0596965	0.000902498	0.05897902	0.000717482	0.795	born	5	10.36	208.23	1	pasoh
232701	14	5	1	0.01731049	0.000416043	0.01759721	-0.000286717	-0.689	born	1	10.36	228.94	1	pasoh
232702	14	5	1	0.1197836	0.00115149	0.1156594	0.004124176	3.582	born	2	10.36	228.91	1	pasoh
232703	14	5	1	0.05305856	0.000728924	0.05429959	-0.001241026	-1.703	born	3	10.36	228.75	1	pasoh
232704	14	5	1	0.07439341	0.001130329	0.07451691	-0.000123501	-0.109	born	4	10.36	228.25	1	pasoh
232705	14	5	1	0.0485712	0.000786915	0.04843803	0.000133171	0.169	born	5	10.36	227.49	1	pasoh
232706	14	5	2	0.01817808	0.00045812	0.01795667	0.000221408	0.483	born	1	10.36	228.94	1	pasoh
232707	14	5	2	0.1174893	0.001252189	0.118437	-0.000947687	-0.757	born	2	10.36	228.91	1	pasoh
232708	14	5	2	0.05342511	0.000742131	0.05486678	-0.001441678	-1.943	born	3	10.36	228.75	1	pasoh
232709	14	5	2	0.07718616	0.001028175	0.07703466	0.000151506	0.147	born	4	10.36	228.25	1	pasoh
232710	14	5	2	0.05096154	0.000817845	0.0507766	0.000184933	0.226	born	5	10.36	227.49	1	pasoh
232711	14	5	3	0.01857345	0.000471292	0.01861351	-4.01E-05	-0.085	born	1	10.36	228.94	1	pasoh
232712	14	5	3	0.1234918	0.001185759	0.1245127	-0.001020867	-0.861	born	2	10.36	228.91	1	pasoh
232713	14	5	3	0.06035639	0.00083584	0.05903078	0.001325611	1.586	born	3	10.36	228.75	1	pasoh
232714	14	5	3	0.08414112	0.001086001	0.08372446	0.00041666	0.384	born	4	10.36	228.25	1	pasoh
232715	14	5	3	0.05540142	0.000891381	0.05521512	0.000186301	0.209	born	5	10.36	227.49	1	pasoh
232716	14	5	4	0.02041274	0.000452604	0.02030731	0.000105432	0.233	born	1	10.36	228.94	1	pasoh
232717	14	5	4	0.138651	0.001203777	0.1408164	-0.002165411	-1.799	born	2	10.36	228.91	1	pasoh
232718	14	5	4	0.06758215	0.00087297	0.0662221	0.001360051	1.558	born	3	10.36	228.75	1	pasoh
232719	14	5	4	0.09459554	0.001137587	0.09504515	-0.000449609	-0.395	born	4	10.36	228.25	1	pasoh
232720	14	5	4	0.06131467	0.000997534	0.06182181	-0.000507137	-0.508	born	5	10.36	227.49	1	pasoh
232721	14	6	1	0.02320028	0.00042804	0.02276662	0.000433658	1.013	born	1	10.36	236.93	1	pasoh
232722	14	6	1	0.1384689	0.001117268	0.1371715	0.001297366	1.161	born	2	10.36	236.93	1	pasoh
232723	14	6	1	0.0622104	0.000787168	0.0634251	-0.001214703	-1.543	born	3	10.36	236.93	1	pasoh
232724	14	6	1	0.09375781	0.001187539	0.09459295	-0.000835136	-0.703	born	4	10.36	236.92	1	pasoh
232725	14	6	1	0.05904069	0.000964201	0.05944634	-0.000405647	-0.421	born	5	10.36	236.9	1	pasoh
232726	14	6	2	0.02112271	0.000490947	0.02141333	-0.000290618	-0.592	born	1	10.36	236.93	1	pasoh
232727	14	6	2	0.1322719	0.001252271	0.1303852	0.001886751	1.507	born	2	10.36	236.93	1	pasoh
232728	14	6	2	0.05845863	0.000816249	0.06010292	-0.001644296	-2.014	born	3	10.36	236.93	1	pasoh
232729	14	6	2	0.0914417	0.001100298	0.0901286	0.001313099	1.193	born	4	10.36	236.92	1	pasoh
232730	14	6	2	0.05574815	0.000950621	0.05664852	-0.000900373	-0.947	born	5	10.36	236.9	1	pasoh
232731	14	6	3	0.02100161	0.000444145	0.02085143	0.000150182	0.338	born	1	10.36	236.93	1	pasoh
232732	14	6	3	0.1275571	0.001336983	0.1289978	-0.001440772	-1.078	born	2	10.36	236.93	1	pasoh
232733	14	6	3	0.06249171	0.001013785	0.060315	0.002176701	2.147	born	3	10.36	236.93	1	pasoh
232734	14	6	3	0.09149143	0.001094564	0.09091411	0.000577321	0.527	born	4	10.36	236.92	1	pasoh
232735	14	6	3	0.05821464	0.000945834	0.05730538	0.00090926	0.961	born	5	10.36	236.9	1	pasoh
232736	14	6	4	0.02047365	0.000432037	0.02076565	-0.000291995	-0.676	born	1	10.36	236.93	1	pasoh
232737	14	6	4	0.132572	0.001188389	0.1343129	-0.001740911	-1.465	born	2	10.36	236.93	1	pasoh
232738	14	6	4	0.06383434	0.000777434	0.06314885	0.000685494	0.882	born	3	10.36	236.93	1	pasoh
232739	14	6	4	0.09529013	0.001153856	0.09634733	-0.001057199	-0.916	born	4	10.36	236.92	1	pasoh
232740	14	6	4	0.06044656	0.000865817	0.06005051	0.000396047	0.457	born	5	10.36	236.9	1	pasoh
232741	14	7	1	0.02213847	0.000387786	0.02249261	-0.00035414	-0.913	born	1	10.36	236.93	1	pasoh
232742	14	7	1	0.1426111	0.001387004	0.1388138	0.003797351	2.738	born	2	10.36	236.93	1	pasoh
232743	14	7	1	0.06243662	0.000793948	0.06364991	-0.001213281	-1.528	born	3	10.36	236.93	1	pasoh
232744	14	7	1	0.09521919	0.001007319	0.09350952	0.001709665	1.697	born	4	10.36	236.92	1	pasoh
232745	14	7	1	0.05753675	0.000781629	0.05832415	-0.000787397	-1.007	born	5	10.36	236.91	1	pasoh
232746	14	7	2	0.02104899	0.000507791	0.02120216	-0.000153175	-0.302	born	1	10.36	236.93	1	pasoh
232747	14	7	2	0.1315929	0.001322147	0.1317724	-0.000179549	-0.136	born	2	10.36	236.93	1	pasoh
232748	14	7	2	0.05905805	0.000860493	0.06053637	-0.001478316	-1.718	born	3	10.36	236.93	1	pasoh
232749	14	7	2	0.09105007	0.00110635	0.08941262	0.001637452	1.48	born	4	10.36	236.92	1	pasoh
232750	14	7	2	0.05711791	0.000780328	0.05630309	0.00081482	1.044	born	5	10.36	236.91	1	pasoh
232751	14	7	3	0.02074764	0.000469974	0.02064698	0.000100663	0.214	born	1	10.36	236.93	1	pasoh
232752	14	7	3	0.1299215	0.001268475	0.1306243	-0.000702762	-0.554	born	2	10.36	236.93	1	pasoh
232753	14	7	3	0.06077148	0.000829336	0.0608614	-8.99E-05	-0.108	born	3	10.36	236.93	1	pasoh
232754	14	7	3	0.08932917	0.001238928	0.09046229	-0.001133119	-0.915	born	4	10.36	236.92	1	pasoh
232755	14	7	3	0.05774426	0.000879076	0.05679363	0.000950638	1.081	born	5	10.36	236.91	1	pasoh
232756	14	7	4	0.0210079	0.000408964	0.02060163	0.000406278	0.993	born	1	10.36	236.93	1	pasoh
232757	14	7	4	0.1329978	0.001307012	0.1359226	-0.002924798	-2.238	born	2	10.36	236.93	1	pasoh
232758	14	7	4	0.0660461	0.000828507	0.06326696	0.002779147	3.354	born	3	10.36	236.93	1	pasoh
232759	14	7	4	0.0929221	0.001110787	0.09513231	-0.002210209	-1.99	born	4	10.36	236.92	1	pasoh
232760	14	7	4	0.05887208	0.00079327	0.05985013	-0.000978046	-1.233	born	5	10.36	236.91	1	pasoh
232761	14	8	1	0.021667	0.000441538	0.02211957	-0.000452568	-1.025	born	1	10.36	236.93	1	pasoh
232762	14	8	1	0.1413493	0.001340416	0.1384277	0.002921683	2.18	born	2	10.36	236.93	1	pasoh
232763	14	8	1	0.06186357	0.000893841	0.06262048	-0.000756916	-0.847	born	3	10.36	236.93	1	pasoh
232764	14	8	1	0.09382933	0.00098424	0.09284475	0.000984582	1	born	4	10.36	236.92	1	pasoh
232765	14	8	1	0.05980209	0.000978397	0.06067394	-0.000871857	-0.891	born	5	10.36	236.91	1	pasoh
232766	14	8	2	0.02081983	0.000451349	0.02100072	-0.000180887	-0.401	born	1	10.36	236.93	1	pasoh
232767	14	8	2	0.1312673	0.001282324	0.1303669	0.000900448	0.702	born	2	10.36	236.93	1	pasoh
232768	14	8	2	0.05928712	0.00080945	0.05963384	-0.000346714	-0.428	born	3	10.36	236.93	1	pasoh
232769	14	8	2	0.09113058	0.001001849	0.08870943	0.002421155	2.417	born	4	10.36	236.92	1	pasoh
232770	14	8	2	0.05873528	0.000813402	0.05843265	0.000302629	0.372	born	5	10.36	236.91	1	pasoh
232771	14	8	3	0.0198832	0.0004473	0.0204631	-0.000579904	-1.296	born	1	10.36	236.93	1	pasoh
232772	14	8	3	0.1281817	0.001039295	0.1292974	-0.001115683	-1.074	born	2	10.36	236.93	1	pasoh
232773	14	8	3	0.05951814	0.000790063	0.06019266	-0.000674517	-0.854	born	3	10.36	236.93	1	pasoh
232774	14	8	3	0.08855116	0.001131077	0.08943875	-0.000887581	-0.785	born	4	10.36	236.92	1	pasoh
232775	14	8	3	0.05805436	0.000927357	0.05879935	-0.000744991	-0.803	born	5	10.36	236.91	1	pasoh
232776	14	8	4	0.02178131	0.000388464	0.02056975	0.001211562	3.119	born	1	10.36	236.93	1	pasoh
232777	14	8	4	0.1321561	0.001129751	0.1348629	-0.002706748	-2.396	born	2	10.36	236.93	1	pasoh
232778	14	8	4	0.06447759	0.000749709	0.0626981	0.001779496	2.374	born	3	10.36	236.93	1	pasoh
232779	14	8	4	0.09258459	0.001109664	0.0951001	-0.002515504	-2.267	born	4	10.36	236.92	1	pasoh
232780	14	8	4	0.06258924	0.000823458	0.0612716	0.001317642	1.6	born	5	10.36	236.91	1	pasoh
232781	14	9	1	0.02151799	0.00048772	0.0220259	-0.000507906	-1.041	born	1	10.36	236.93	1	pasoh
232782	14	9	1	0.1425947	0.001244832	0.1379109	0.004683825	3.763	born	2	10.36	236.93	1	pasoh
232783	14	9	1	0.06302223	0.000874219	0.06441175	-0.001389519	-1.589	born	3	10.36	236.93	1	pasoh
232784	14	9	1	0.09212128	0.000989023	0.09205156	6.97E-05	0.07	born	4	10.36	236.92	1	pasoh
232785	14	9	1	0.05855222	0.000882907	0.05953167	-0.000979455	-1.109	born	5	10.36	236.91	1	pasoh
232786	14	9	2	0.02088086	0.000449158	0.0208352	4.57E-05	0.102	born	1	10.36	236.93	1	pasoh
232787	14	9	2	0.1304103	0.001289496	0.1313369	-0.000926669	-0.719	born	2	10.36	236.93	1	pasoh
232788	14	9	2	0.05984218	0.000922311	0.06058414	-0.000741954	-0.804	born	3	10.36	236.93	1	pasoh
232789	14	9	2	0.08884888	0.001099696	0.08854658	0.000302298	0.275	born	4	10.36	236.92	1	pasoh
232790	14	9	2	0.05653936	0.000880457	0.05689267	-0.000353317	-0.401	born	5	10.36	236.91	1	pasoh
232791	14	9	3	0.02022496	0.000483114	0.02014849	7.65E-05	0.158	born	1	10.36	236.93	1	pasoh
232792	14	9	3	0.1293652	0.001225911	0.1299174	-0.000552137	-0.45	born	2	10.36	236.93	1	pasoh
232793	14	9	3	0.06162966	0.000833924	0.06047068	0.001158975	1.39	born	3	10.36	236.93	1	pasoh
232794	14	9	3	0.08916058	0.001216656	0.0900089	-0.000848319	-0.697	born	4	10.36	236.92	1	pasoh
232795	14	9	3	0.05821906	0.000942905	0.05742722	0.000791834	0.84	born	5	10.36	236.91	1	pasoh
232796	14	9	4	0.02069164	0.000465726	0.02030659	0.000385054	0.827	born	1	10.36	236.93	1	pasoh
232797	14	9	4	0.1323345	0.001159133	0.135542	-0.00320753	-2.767	born	2	10.36	236.93	1	pasoh
232798	14	9	4	0.06408423	0.000757737	0.06311299	0.000971237	1.282	born	3	10.36	236.93	1	pasoh
232799	14	9	4	0.0957352	0.000979213	0.09526032	0.000474882	0.485	born	4	10.36	236.92	1	pasoh
232800	14	9	4	0.06088638	0.000875175	0.06034294	0.000543441	0.621	born	5	10.36	236.91	1	pasoh
232801	15	0	1	0.02604929	0.000568124	0.02452649	0.001522798	2.68	born	1	10.74	37.86	1	pasoh
232802	15	0	1	0.1501852	0.001453743	0.1390385	0.01114665	7.668	born	2	10.74	38.22	1	pasoh
232803	15	0	1	0.05999689	0.000703129	0.05769438	0.002302512	3.275	born	3	10.74	37.92	1	pasoh
232804	15	0	1	0.09196808	0.001196516	0.08783366	0.004134425	3.455	born	4	10.74	38.08	1	pasoh
232805	15	0	1	0.05710102	0.00084606	0.05604907	0.001051954	1.243	born	5	10.74	36.55	1	pasoh
232806	15	0	2	0.02438624	0.000556033	0.02344549	0.000940754	1.692	born	1	10.74	37.86	1	pasoh
232807	15	0	2	0.1324573	0.001315797	0.1332263	-0.000769026	-0.584	born	2	10.74	38.22	1	pasoh
232808	15	0	2	0.05908948	0.000790221	0.05868905	0.000400433	0.507	born	3	10.74	37.92	1	pasoh
232809	15	0	2	0.0923995	0.001199773	0.09150641	0.000893087	0.744	born	4	10.74	38.08	1	pasoh
232810	15	0	2	0.05847077	0.000827735	0.05842392	4.68E-05	0.057	born	5	10.74	36.55	1	pasoh
232811	15	0	3	0.02232098	0.000597839	0.02243461	-0.000113626	-0.19	born	1	10.74	37.86	1	pasoh
232812	15	0	3	0.1270329	0.001406261	0.1274643	-0.000431396	-0.307	born	2	10.74	38.22	1	pasoh
232813	15	0	3	0.05617311	0.000829175	0.0569298	-0.000756688	-0.913	born	3	10.74	37.92	1	pasoh
232814	15	0	3	0.0899766	0.001046341	0.09074118	-0.000764588	-0.731	born	4	10.74	38.08	1	pasoh
232815	15	0	3	0.05963238	0.000931489	0.05833358	0.001298799	1.394	born	5	10.74	36.55	1	pasoh
232816	15	0	4	0.01936988	0.000501561	0.02171916	-0.002349281	-4.684	born	1	10.74	37.86	1	pasoh
232817	15	0	4	0.1101527	0.001342521	0.1200864	-0.009933735	-7.399	born	2	10.74	38.22	1	pasoh
232818	15	0	4	0.05107422	0.000762519	0.05302048	-0.00194626	-2.552	born	3	10.74	37.92	1	pasoh
232819	15	0	4	0.08214417	0.001055541	0.08640252	-0.004258346	-4.034	born	4	10.74	38.08	1	pasoh
232820	15	0	4	0.05567717	0.00082116	0.05807288	-0.002395709	-2.917	born	5	10.74	36.55	1	pasoh
232821	15	1	1	0.01677032	0.00046492	0.01753154	-0.000761222	-1.637	born	1	10.74	127.83	1	pasoh
232822	15	1	1	0.1294061	0.001380352	0.1252477	0.004158414	3.013	born	2	10.74	127.74	1	pasoh
232823	15	1	1	0.05684448	0.000908099	0.05635318	0.000491306	0.541	born	3	10.74	127.41	1	pasoh
232824	15	1	1	0.09069631	0.001278024	0.0894836	0.001212713	0.949	born	4	10.74	127.08	1	pasoh
232825	15	1	1	0.05427751	0.000972448	0.05222831	0.002049206	2.107	born	5	10.74	126.11	1	pasoh
232826	15	1	2	0.01574106	0.00047068	0.01780399	-0.002062936	-4.383	born	1	10.74	127.83	1	pasoh
232827	15	1	2	0.1287814	0.001384222	0.1305734	-0.001792091	-1.295	born	2	10.74	127.74	1	pasoh
232828	15	1	2	0.05916732	0.000934511	0.05985703	-0.000689713	-0.738	born	3	10.74	127.41	1	pasoh
232829	15	1	2	0.09910191	0.001393651	0.09859501	0.000506897	0.364	born	4	10.74	127.08	1	pasoh
232830	15	1	2	0.0574633	0.000980463	0.05817535	-0.000712054	-0.726	born	5	10.74	126.11	1	pasoh
232831	15	1	3	0.01913315	0.000445246	0.0176481	0.001485053	3.335	born	1	10.74	127.83	1	pasoh
232832	15	1	3	0.1306932	0.001312806	0.1318145	-0.001121254	-0.854	born	2	10.74	127.74	1	pasoh
232833	15	1	3	0.06128773	0.000905712	0.06124831	3.94E-05	0.044	born	3	10.74	127.41	1	pasoh
232834	15	1	3	0.1008997	0.001372564	0.1005087	0.000391002	0.285	born	4	10.74	127.08	1	pasoh
232835	15	1	3	0.05805896	0.001016059	0.05936637	-0.001307417	-1.287	born	5	10.74	126.11	1	pasoh
232836	15	1	4	0.01775949	0.00045028	0.01642129	0.001338194	2.972	born	1	10.74	127.83	1	pasoh
232837	15	1	4	0.1208587	0.001371358	0.1221027	-0.001244078	-0.907	born	2	10.74	127.74	1	pasoh
232838	15	1	4	0.05499175	0.000807124	0.05483746	0.000154288	0.191	born	3	10.74	127.41	1	pasoh
232839	15	1	4	0.08633298	0.001123552	0.08844392	-0.002110931	-1.879	born	4	10.74	127.08	1	pasoh
232840	15	1	4	0.05115454	0.00086963	0.05119012	-3.56E-05	-0.041	born	5	10.74	126.11	1	pasoh
232841	15	10	1	0.02168208	0.000460964	0.02231838	-0.000636293	-1.38	born	1	10.74	236.93	1	pasoh
232842	15	10	1	0.143453	0.0011036	0.140028	0.003424923	3.103	born	2	10.74	236.93	1	pasoh
232843	15	10	1	0.06292299	0.000866703	0.063987	-0.001064007	-1.228	born	3	10.74	236.93	1	pasoh
232844	15	10	1	0.09526584	0.001134371	0.09482032	0.000445515	0.393	born	4	10.74	236.92	1	pasoh
232845	15	10	1	0.05852316	0.000909657	0.0596206	-0.001097446	-1.206	born	5	10.74	236.91	1	pasoh
232846	15	10	2	0.02170686	0.000496044	0.02109121	0.000615656	1.241	born	1	10.74	236.93	1	pasoh
232847	15	10	2	0.1328039	0.001261771	0.1333902	-0.000586321	-0.465	born	2	10.74	236.93	1	pasoh
232848	15	10	2	0.06087529	0.000794797	0.06083229	4.30E-05	0.054	born	3	10.74	236.93	1	pasoh
232849	15	10	2	0.09045422	0.001064539	0.09016169	0.000292522	0.275	born	4	10.74	236.92	1	pasoh
232850	15	10	2	0.05781632	0.000952498	0.0574383	0.00037802	0.397	born	5	10.74	236.91	1	pasoh
232851	15	10	3	0.02008688	0.000455873	0.02041478	-0.000327906	-0.719	born	1	10.74	236.93	1	pasoh
232852	15	10	3	0.1317484	0.001267663	0.1320881	-0.000339719	-0.268	born	2	10.74	236.93	1	pasoh
232853	15	10	3	0.06068493	0.00086043	0.06097568	-0.000290754	-0.338	born	3	10.74	236.93	1	pasoh
232854	15	10	3	0.09119912	0.001100887	0.09066851	0.000530611	0.482	born	4	10.74	236.92	1	pasoh
232855	15	10	3	0.05890745	0.00089953	0.05759198	0.001315464	1.462	born	5	10.74	236.91	1	pasoh
232856	15	10	4	0.02040524	0.000440845	0.02005832	0.000346923	0.787	born	1	10.74	236.93	1	pasoh
232857	15	10	4	0.1350935	0.001238731	0.137595	-0.002501463	-2.019	born	2	10.74	236.93	1	pasoh
232858	15	10	4	0.06490307	0.000776933	0.06359222	0.001310859	1.687	born	3	10.74	236.93	1	pasoh
232859	15	10	4	0.09421118	0.001067794	0.09547986	-0.001268679	-1.188	born	4	10.74	236.92	1	pasoh
232860	15	10	4	0.05990234	0.000810387	0.0604968	-0.000594461	-0.734	born	5	10.74	236.91	1	pasoh
232861	15	11	1	0.01651629	0.00041389	0.0173612	-0.000844908	-2.041	born	1	10.74	279.63	1	pasoh
232862	15	11	1	0.1263924	0.001195713	0.1224688	0.003923628	3.281	born	2	10.74	280.62	1	pasoh
232863	15	11	1	0.05620586	0.00087513	0.05855951	-0.002353649	-2.689	born	3	10.74	281.41	1	pasoh
232864	15	11	1	0.08687659	0.001031948	0.08532606	0.001550529	1.503	born	4	10.74	278.84	1	pasoh
232865	15	11	1	0.054273	0.000913274	0.05559153	-0.001318528	-1.444	born	5	10.74	275.43	1	pasoh
232866	15	11	2	0.01819015	0.000468583	0.01839988	-0.000209733	-0.448	born	1	10.74	279.63	1	pasoh
232867	15	11	2	0.1306017	0.001325749	0.1301567	0.000444947	0.336	born	2	10.74	280.62	1	pasoh
232868	15	11	2	0.06270538	0.000898023	0.06278275	-7.74E-05	-0.086	born	3	10.74	281.41	1	pasoh
232869	15	11	2	0.09185445	0.001109524	0.0918008	5.36E-05	0.048	born	4	10.74	278.84	1	pasoh
232870	15	11	2	0.05907941	0.0009211	0.05900095	7.85E-05	0.085	born	5	10.74	275.43	1	pasoh
232871	15	11	3	0.01936404	0.00042623	0.0188773	0.000486738	1.142	born	1	10.74	279.63	1	pasoh
232872	15	11	3	0.1294442	0.00119502	0.1322695	-0.002825306	-2.364	born	2	10.74	280.62	1	pasoh
232873	15	11	3	0.06383375	0.00082074	0.06304189	0.000791859	0.965	born	3	10.74	281.41	1	pasoh
232874	15	11	3	0.09186828	0.001397917	0.09212309	-0.000254811	-0.182	born	4	10.74	278.84	1	pasoh
232875	15	11	3	0.06128718	0.000993427	0.05946796	0.001819219	1.831	born	5	10.74	275.43	1	pasoh
232876	15	11	4	0.01797625	0.000473388	0.01741325	0.000563005	1.189	born	1	10.74	279.63	1	pasoh
232877	15	11	4	0.1246965	0.00122313	0.1262391	-0.001542672	-1.261	born	2	10.74	280.62	1	pasoh
232878	15	11	4	0.06216647	0.000892809	0.06052958	0.00163689	1.833	born	3	10.74	281.41	1	pasoh
232879	15	11	4	0.08687317	0.001244458	0.08822405	-0.001350879	-1.086	born	4	10.74	278.84	1	pasoh
232880	15	11	4	0.05497927	0.000879626	0.05555987	-0.000580609	-0.66	born	5	10.74	275.43	1	pasoh
232881	15	12	1	0.0183383	0.000509802	0.01863305	-0.000294753	-0.578	born	1	10.74	361.26	1	pasoh
232882	15	12	1	0.1319252	0.001241225	0.1287402	0.003185012	2.566	born	2	10.74	361.26	1	pasoh
232883	15	12	1	0.0634706	0.000873393	0.06294179	0.000528814	0.605	born	3	10.74	361.26	1	pasoh
232884	15	12	1	0.09012334	0.001092591	0.08914244	0.000980903	0.898	born	4	10.74	361.26	1	pasoh
232885	15	12	1	0.05870202	0.000941843	0.05968386	-0.000981844	-1.042	born	5	10.74	361.26	1	pasoh
232886	15	12	2	0.02010226	0.000467142	0.02021208	-0.000109815	-0.235	born	1	10.74	361.26	1	pasoh
232887	15	12	2	0.1364184	0.001561986	0.1375766	-0.001158124	-0.741	born	2	10.74	361.26	1	pasoh
232888	15	12	2	0.06641422	0.000875337	0.06724858	-0.000834352	-0.953	born	3	10.74	361.26	1	pasoh
232889	15	12	2	0.09359956	0.001181573	0.09399748	-0.000397918	-0.337	born	4	10.74	361.26	1	pasoh
232890	15	12	2	0.06234108	0.000907814	0.06163772	0.000703354	0.775	born	5	10.74	361.26	1	pasoh
232891	15	12	3	0.02047477	0.00054388	0.02055422	-7.95E-05	-0.146	born	1	10.74	361.26	1	pasoh
232892	15	12	3	0.1357309	0.001391746	0.1362491	-0.000518156	-0.372	born	2	10.74	361.26	1	pasoh
232893	15	12	3	0.06592122	0.000992509	0.06545381	0.000467415	0.471	born	3	10.74	361.26	1	pasoh
232894	15	12	3	0.08994808	0.001249073	0.09072303	-0.000774952	-0.62	born	4	10.74	361.26	1	pasoh
232895	15	12	3	0.05963414	0.000906232	0.05962201	1.21E-05	0.013	born	5	10.74	361.26	1	pasoh
232896	15	12	4	0.01753592	0.00042173	0.01705069	0.000485236	1.151	born	1	10.74	361.26	1	pasoh
232897	15	12	4	0.119669	0.001303895	0.1211817	-0.001512724	-1.16	born	2	10.74	361.26	1	pasoh
232898	15	12	4	0.06007273	0.000822802	0.06023485	-0.000162123	-0.197	born	3	10.74	361.26	1	pasoh
232899	15	12	4	0.08429991	0.001145328	0.0841018	0.000198116	0.173	born	4	10.74	361.26	1	pasoh
232900	15	12	4	0.05623294	0.000864215	0.05596424	0.000268701	0.311	born	5	10.74	361.26	1	pasoh
232901	15	13	1	0.0178595	0.000440719	0.01861911	-0.000759605	-1.724	born	1	10.74	361.26	1	pasoh
232902	15	13	1	0.1343206	0.001419929	0.130877	0.003443633	2.425	born	2	10.74	361.26	1	pasoh
232903	15	13	1	0.06180447	0.000810615	0.06262146	-0.000816991	-1.008	born	3	10.74	361.26	1	pasoh
232904	15	13	1	0.08914814	0.001109976	0.08817986	0.000968279	0.872	born	4	10.74	361.26	1	pasoh
232905	15	13	1	0.05983977	0.000940293	0.06011142	-0.000271655	-0.289	born	5	10.74	361.26	1	pasoh
232906	15	13	2	0.0203786	0.000527634	0.02024836	0.00013024	0.247	born	1	10.74	361.26	1	pasoh
232907	15	13	2	0.1366037	0.001336473	0.1390191	-0.002415404	-1.807	born	2	10.74	361.26	1	pasoh
232908	15	13	2	0.06656809	0.000918087	0.06722173	-0.000653639	-0.712	born	3	10.74	361.26	1	pasoh
232909	15	13	2	0.09363466	0.001137412	0.09374201	-0.000107349	-0.094	born	4	10.74	361.26	1	pasoh
232910	15	13	2	0.06164196	0.000922115	0.06157993	6.20E-05	0.067	born	5	10.74	361.26	1	pasoh
232911	15	13	3	0.02184222	0.000457427	0.02069374	0.001148474	2.511	born	1	10.74	361.26	1	pasoh
232912	15	13	3	0.136706	0.001477384	0.1377061	-0.001000024	-0.677	born	2	10.74	361.26	1	pasoh
232913	15	13	3	0.06597741	0.00099732	0.06555983	0.00041758	0.419	born	3	10.74	361.26	1	pasoh
232914	15	13	3	0.09042657	0.001134441	0.09083914	-0.000412563	-0.364	born	4	10.74	361.26	1	pasoh
232915	15	13	3	0.05988463	0.000943218	0.05919668	0.000687949	0.729	born	5	10.74	361.26	1	pasoh
232916	15	13	4	0.01631015	0.000447309	0.01682903	-0.000518879	-1.16	born	1	10.74	361.26	1	pasoh
232917	15	13	4	0.1206405	0.001233358	0.1206732	-3.28E-05	-0.027	born	2	10.74	361.26	1	pasoh
232918	15	13	4	0.06108901	0.000872781	0.06003158	0.001057432	1.212	born	3	10.74	361.26	1	pasoh
232919	15	13	4	0.08392781	0.001092582	0.08437099	-0.000443172	-0.406	born	4	10.74	361.26	1	pasoh
232920	15	13	4	0.05452867	0.000850391	0.05501055	-0.000481882	-0.567	born	5	10.74	361.26	1	pasoh
232921	15	14	1	0.02309018	0.000469793	0.02375862	-0.000668438	-1.423	born	1	10.74	382.2	1	pasoh
232922	15	14	1	0.1536989	0.001482148	0.1498458	0.00385302	2.6	born	2	10.74	383.75	1	pasoh
232923	15	14	1	0.06817601	0.00080454	0.0686023	-0.000426287	-0.53	born	3	10.74	385.89	1	pasoh
232924	15	14	1	0.09011444	0.001519731	0.08982835	0.000286089	0.188	born	4	10.74	385.54	1	pasoh
232925	15	14	1	0.05906196	0.000882675	0.05989629	-0.00083433	-0.945	born	5	10.74	384.63	1	pasoh
232926	15	14	2	0.0247449	0.00050856	0.0246823	6.26E-05	0.123	born	1	10.74	382.2	1	pasoh
232927	15	14	2	0.1545878	0.001553499	0.1556982	-0.001110322	-0.715	born	2	10.74	383.75	1	pasoh
232928	15	14	2	0.07108547	0.000925142	0.06974922	0.001336258	1.444	born	3	10.74	385.89	1	pasoh
232929	15	14	2	0.09033111	0.002090771	0.09113038	-0.000799266	-0.382	born	4	10.74	385.54	1	pasoh
232930	15	14	2	0.05933991	0.000811842	0.05946539	-0.000125481	-0.155	born	5	10.74	384.63	1	pasoh
232931	15	14	3	0.0248377	0.000441072	0.02415492	0.000682775	1.548	born	1	10.74	382.2	1	pasoh
232932	15	14	3	0.1467637	0.001504202	0.1484823	-0.001718569	-1.143	born	2	10.74	383.75	1	pasoh
232933	15	14	3	0.06622116	0.000957603	0.06648334	-0.000262175	-0.274	born	3	10.74	385.89	1	pasoh
232934	15	14	3	0.09281049	0.00270142	0.08964938	0.003161117	1.17	born	4	10.74	385.54	1	pasoh
232935	15	14	3	0.05961794	0.000908019	0.05712453	0.002493408	2.746	born	5	10.74	384.63	1	pasoh
232936	15	14	4	0.01909366	0.000439708	0.01916954	-7.59E-05	-0.173	born	1	10.74	382.2	1	pasoh
232937	15	14	4	0.1294618	0.001361519	0.130504	-0.001042243	-0.766	born	2	10.74	383.75	1	pasoh
232938	15	14	4	0.06120389	0.000779876	0.06184735	-0.000643461	-0.825	born	3	10.74	385.89	1	pasoh
232939	15	14	4	0.08185501	0.002631762	0.08450497	-0.00264996	-1.007	born	4	10.74	385.54	1	pasoh
232940	15	14	4	0.05194873	0.000957284	0.05348587	-0.001537145	-1.606	born	5	10.74	384.63	1	pasoh
232941	15	2	1	0.01835551	0.000492061	0.01853256	-0.000177053	-0.36	born	1	10.74	145.55	1	pasoh
232942	15	2	1	0.1330076	0.001158526	0.1297126	0.003294935	2.844	born	2	10.74	145.46	1	pasoh
232943	15	2	1	0.05699306	0.000800722	0.05799923	-0.001006175	-1.257	born	3	10.74	145.05	1	pasoh
232944	15	2	1	0.09667305	0.001036688	0.09403926	0.002633792	2.541	born	4	10.74	144.3	1	pasoh
232945	15	2	1	0.05901967	0.000987432	0.05861457	0.000405105	0.41	born	5	10.74	143.33	1	pasoh
232946	15	2	2	0.01805133	0.000489803	0.01798967	6.17E-05	0.126	born	1	10.74	145.55	1	pasoh
232947	15	2	2	0.1258671	0.001347831	0.126922	-0.001054964	-0.783	born	2	10.74	145.46	1	pasoh
232948	15	2	2	0.05833336	0.000746268	0.05811269	0.000220669	0.296	born	3	10.74	145.05	1	pasoh
232949	15	2	2	0.09588383	0.001208224	0.09533211	0.000551716	0.457	born	4	10.74	144.3	1	pasoh
232950	15	2	2	0.05889642	0.000914611	0.05972674	-0.000830322	-0.908	born	5	10.74	143.33	1	pasoh
232951	15	2	3	0.01823789	0.000435872	0.01814545	9.24E-05	0.212	born	1	10.74	145.55	1	pasoh
232952	15	2	3	0.1298608	0.001420183	0.1290002	0.000860537	0.606	born	2	10.74	145.46	1	pasoh
232953	15	2	3	0.0605838	0.000878784	0.05915021	0.001433588	1.631	born	3	10.74	145.05	1	pasoh
232954	15	2	3	0.09472924	0.001155471	0.09623168	-0.001502435	-1.3	born	4	10.74	144.3	1	pasoh
232955	15	2	3	0.05917753	0.000903013	0.05945567	-0.000278141	-0.308	born	5	10.74	143.33	1	pasoh
232956	15	2	4	0.01873334	0.000504365	0.01870946	2.39E-05	0.047	born	1	10.74	145.55	1	pasoh
232957	15	2	4	0.1217168	0.001329644	0.1248141	-0.003097332	-2.329	born	2	10.74	145.46	1	pasoh
232958	15	2	4	0.05539391	0.000779321	0.05604305	-0.000649135	-0.833	born	3	10.74	145.05	1	pasoh
232959	15	2	4	0.08664458	0.001169085	0.08832482	-0.00168025	-1.437	born	4	10.74	144.3	1	pasoh
232960	15	2	4	0.05361967	0.000918579	0.05291929	0.000700385	0.762	born	5	10.74	143.33	1	pasoh
232961	15	3	1	0.0233988	0.00050042	0.02269459	0.000704207	1.407	born	1	10.74	186.72	1	pasoh
232962	15	3	1	0.1318503	0.001268379	0.1283637	0.003486654	2.749	born	2	10.74	186.59	1	pasoh
232963	15	3	1	0.05651619	0.000781034	0.05828035	-0.001764159	-2.259	born	3	10.74	186.11	1	pasoh
232964	15	3	1	0.09469039	0.001172461	0.09367781	0.00101258	0.864	born	4	10.74	184.98	1	pasoh
232965	15	3	1	0.06230998	0.001082356	0.06401164	-0.001701658	-1.572	born	5	10.74	183.03	1	pasoh
232966	15	3	2	0.02207101	0.000509276	0.02213885	-6.78E-05	-0.133	born	1	10.74	186.72	1	pasoh
232967	15	3	2	0.128435	0.001442924	0.1266967	0.001738361	1.205	born	2	10.74	186.59	1	pasoh
232968	15	3	2	0.05845208	0.000792787	0.05848952	-3.74E-05	-0.047	born	3	10.74	186.11	1	pasoh
232969	15	3	2	0.09475344	0.001117161	0.09271086	0.002042574	1.828	born	4	10.74	184.98	1	pasoh
232970	15	3	2	0.06293111	0.000867983	0.06294131	-1.02E-05	-0.012	born	5	10.74	183.03	1	pasoh
232971	15	3	3	0.0214907	0.000444239	0.02199326	-0.000502561	-1.131	born	1	10.74	186.72	1	pasoh
232972	15	3	3	0.1248612	0.001470472	0.1273119	-0.002450682	-1.667	born	2	10.74	186.59	1	pasoh
232973	15	3	3	0.05961497	0.000950959	0.05995742	-0.000342444	-0.36	born	3	10.74	186.11	1	pasoh
232974	15	3	3	0.09334976	0.001204972	0.09417413	-0.000824368	-0.684	born	4	10.74	184.98	1	pasoh
232975	15	3	3	0.06569366	0.001064396	0.06457911	0.001114548	1.047	born	5	10.74	183.03	1	pasoh
232976	15	3	4	0.02482001	0.000481994	0.02495431	-0.000134296	-0.279	born	1	10.74	186.72	1	pasoh
232977	15	3	4	0.1426091	0.001664833	0.1453766	-0.002767472	-1.662	born	2	10.74	186.59	1	pasoh
232978	15	3	4	0.07084388	0.000759681	0.06869992	0.002143961	2.822	born	3	10.74	186.11	1	pasoh
232979	15	3	4	0.1060016	0.001345703	0.1082241	-0.00222249	-1.652	born	4	10.74	184.98	1	pasoh
232980	15	3	4	0.07704196	0.001096504	0.07644717	0.000594788	0.542	born	5	10.74	183.03	1	pasoh
232981	15	4	1	0.02258425	0.00048876	0.0224768	0.000107455	0.22	born	1	10.74	210.65	1	pasoh
232982	15	4	1	0.1544557	0.001230297	0.1505281	0.003927614	3.192	born	2	10.74	210.55	1	pasoh
232983	15	4	1	0.06395595	0.000789037	0.06616042	-0.002204467	-2.794	born	3	10.74	210.27	1	pasoh
232984	15	4	1	0.1027754	0.001120925	0.1022806	0.000494822	0.441	born	4	10.74	209.52	1	pasoh
232985	15	4	1	0.06397614	0.000848145	0.06384327	0.000132862	0.157	born	5	10.74	208.23	1	pasoh
232986	15	4	2	0.02065709	0.000468164	0.02101877	-0.000361678	-0.773	born	1	10.74	210.65	1	pasoh
232987	15	4	2	0.140407	0.001252725	0.1398966	0.000510407	0.407	born	2	10.74	210.55	1	pasoh
232988	15	4	2	0.06198761	0.000936073	0.06162433	0.000363281	0.388	born	3	10.74	210.27	1	pasoh
232989	15	4	2	0.09685848	0.00120808	0.09621638	0.000642105	0.532	born	4	10.74	209.52	1	pasoh
232990	15	4	2	0.06184279	0.000940263	0.06133521	0.000507579	0.54	born	5	10.74	208.23	1	pasoh
232991	15	4	3	0.01980925	0.000503708	0.02014309	-0.000333839	-0.663	born	1	10.74	210.65	1	pasoh
232992	15	4	3	0.1344476	0.001183837	0.1353697	-0.000922087	-0.779	born	2	10.74	210.55	1	pasoh
232993	15	4	3	0.06129681	0.000908101	0.06059455	0.000702264	0.773	born	3	10.74	210.27	1	pasoh
232994	15	4	3	0.09364491	0.001263029	0.09405613	-0.000411228	-0.326	born	4	10.74	209.52	1	pasoh
232995	15	4	3	0.05954639	0.000842377	0.06007422	-0.000527836	-0.627	born	5	10.74	208.23	1	pasoh
232996	15	4	4	0.02068701	0.000381558	0.02009884	0.000588175	1.542	born	1	10.74	210.65	1	pasoh
232997	15	4	4	0.1317063	0.001187507	0.1352238	-0.003517503	-2.962	born	2	10.74	210.55	1	pasoh
232998	15	4	4	0.06315351	0.000776041	0.06201474	0.001138767	1.467	born	3	10.74	210.27	1	pasoh
232999	15	4	4	0.09433975	0.001047545	0.09505428	-0.000714525	-0.682	born	4	10.74	209.52	1	pasoh
233000	15	4	4	0.05979833	0.000921407	0.05990617	-0.000107843	-0.117	born	5	10.74	208.23	1	pasoh
[truncated: 729,500 more rows]
